# Supplementary material for: Fine-mapping and molecular characterisation of primary sclerosing cholangitis genetic risk loci
Source: Nat Commun. 2024 Nov 6;15:9594. doi: 10.1038/s41467-024-53602-w (PMC11541731; doi:10.1038/s41467-024-53602-w)
Supplement: Supplementary file 4 — Supplementary Data 1 [file 41467_2024_53602_MOESM4_ESM.xlsx]

## Sheet: Supplementary_Data_1
Dataset	Link to dataset source	Tissue type	Trait	Condition	Sample size
GTEx v717	https://gtexportal.org/home/datasets	Liver	eQTL	unstimulated	153
		Transverse Colon	eQTL	unstimulated	246
		Sigmoid Colon	eQTL	unstimulated	203
		Terminal Ileum	eQTL	unstimulated	122
		Whole Blood	eQTL	unstimulated	369
		EBV-Transformed Lymphocytes	eQTL	unstimulated	117
Original data	(link to zenodo)	T-regulatory cells	eQTL	PSC-UC / UC / HC patients	76
		Memory T-cells (non-activated)	eQTL	PSC-UC / UC / HC patients	76
		CD4+CCR9- effector memory T-cells	eQTL	PSC-UC / UC / HC patients	76
		CD8+CCR9- effector memory T-cells	eQTL	PSC-UC / UC / HC patients	76
		CD4+CCR9+ effector memory T-cells	eQTL	PSC-UC / UC / HC patients	76
		CD8+CCR9+ effector memory T-cells	eQTL	PSC-UC / UC / HC patients	76
Blueprint16	https://ega-archive.org/dacs/EGAC00001000135	Naïve T cells	eQTL	unstimulated	171
		(CD3+CD4+CD45RA+)	Methylation	unstimulated	133
			H3K4me1	unstimulated	104
			H3K27ac	unstimulated	142
			PSI	unstimulated	171
Blueprint16	https://ega-archive.org/dacs/EGAC00001000135	Neutrophils	eQTL	unstimulated	192
		(CD45+CD66b+CD16+)	Methylation	unstimulated	197
			H3K4me1	unstimulated	173
			H3K27ac	unstimulated	174
			PSI	unstimulated	192
Blueprint16	https://ega-archive.org/dacs/EGAC00001000135	Monocytes	eQTL	unstimulated	194
		(CD14+CD16-)	Methylation	unstimulated	196
			H3K4me1	unstimulated	172
			H3K27ac	unstimulated	162
			PSI	unstimulated	194
Glinos et al, 202281	https://gtexportal.org/home/datasets	T regulatory cells	eQTL	unstimulated	123
		(CD3+CD4+CD25highCD127-)	H3K4me3	unstimulated	73
			H3K27ac	unstimulated	91
			ATAC	unstimulated	88
MacroMap88	https://zenodo.org/records/7967759 [zenodo.org]	Macrophages	eQTL	CIL (6 and 24 hrs)	83
		(derived from iPS cells)	eQTL	Ctrl (6 and 24 hrs)	81
			eQTL	IFNB (6 and 24 hrs)	84
			eQTL	IFNG (6 and 24 hrs)	84
			eQTL	IL4 (6 and 24 hrs)	85
			eQTL	LIL10 (6 and 24 hrs)	75
			eQTL	MBP (6 and 24 hrs)	44
			eQTL	P3C (6 and 24 hrs)	86
			eQTL	PIC (6 and 24 hrs)	44
			eQTL	PIC (6 and 24 hrs)	45
			eQTL	Prec (Day 0 and 2)	42
			eQTL	R848 (6 and 24 hrs)	83
			eQTL	sLPS (6 and 24 hrs)	81
Kim-Hellmuth et al, 201780	http://immunpop.com/kim/eQTL	Monocytes	eQTL	unstimulated	134
		(CD14+)	eQTL	LPS (90' and 6hrs)	134
			eQTL	RNA lipofectamine (90' and 6hrs)	134
			eQTL	MDP (90' and 6hrs)	134
Astle et al, 201664	http://www.bloodcellgenetics.org	Lymphocyte counts	GWAS		173480
		Monocyte counts	GWAS		173480
		Neutrophil Counts	GWAS		173480
De Lange et al, 201759	ftp://ftp.sanger.ac.uk/pub/project/humgen/summary_statistics/human/2016-11-07/	Ulcerative colitis	GWAS		12,914 Ca; 34,915 Ctr
		Crohns Disease	GWAS		12,366 Ca; 34,915 Ctr
Cordell et al, 201560	https://www.ebi.ac.uk/gwas/publications/26394269	Primary Biliary cirrhosis	GWAS		2,764 Ca; 10,475 Ctr
Bradfield et al, 201161	https://www.ebi.ac.uk/gwas/publications/21980299	Type 1 Diabetes	GWAS		9,934 Ca; 16,956 Ctr
Trynka et al, 201127	https://www.ebi.ac.uk/gwas/publications/22057235	Coeliac Disease	GWAS		12,041 Ca; 12,228 Ctr
Okada et al, 201428	https://www.ebi.ac.uk/gwas/publications/24390342	Rheumatoid Arthritis	GWAS		29,880 Ca; 73,758 Ctr
Beecham et al, 201363	https://www.ebi.ac.uk/gwas/publications/24076602	Multiple Sclerosis	GWAS		14,802 Ca; 26,703 Ctr
Bentham et al, 201562	https://www.ebi.ac.uk/gwas/publications/26502338	Systemic Lupus Erythematosus	GWAS		7,219 Ca; 15,991 Ctr
Ji et al. 2017	https://www.ebi.ac.uk/gwas/publications/27992413	Primary Sclerosing Cholangitis	GWAS		9,861 Ca; 14,890 Ctr
