# Supplementary material for: Fine-mapping and molecular characterisation of primary sclerosing cholangitis genetic risk loci
Source: Nat Commun. 2024 Nov 6;15:9594. doi: 10.1038/s41467-024-53602-w (PMC11541731; doi:10.1038/s41467-024-53602-w)
Supplement: Supplementary file 5 — Supplementary Data 2 [file 41467_2024_53602_MOESM5_ESM.xlsx]

## Sheet: Supplementary_Data_2
PSC GWAS Locus		Colocalisation					PSC GWAS			Functional Trait
Chr	Lead GWAS SNP	eGene	Molecular QTL Type	Tissue	Tissue state	PP4	Risk allele	Beta	p-value	Risk allele	Beta	p-value
3	rs3197999	n/a	methQTL cg06313718	Monocytes	Unstimulatedimulatedimulated	0.81	A	0.26	2.6e-13	A	-0.61	2.43⋅10-08
		n/a	methQTL cg06313718	Neutrophils	Unstimulated	0.85				A	-1.2	2.37⋅10-37
11	rs663743	AP003774.1	eQTL	T-regulatory cells	Patients with PSC-UC	0.99	G	0.17	8.42e-08	G	-1	1.90⋅10-18
		AP003774.1	eQTL	T-memory cells	Patients with PSC-UC	0.95				G	-0.82	1.71⋅10-14
		AP003774.1	eQTL	CD4+CCR9- EM T-cells	Patients with PSC-UC	0.99				G	-0.93	3.15⋅10-15
		AP003774.1	eQTL	CD8+CCR9- EM T-cells	Patients with PSC-UC	0.96				G	-0.83	4.44⋅10-12
		AP003774.1	eQTL	Whole blood	Unstimulated	0.97				G	-0.82	1.45⋅10-35
		AP003774.1	eQTL	EBV-transform. lymphs	Unstimulated	0.96				G	-0.96	3.73⋅10-18
		CCDC88B	eQTL	Monocytes	Unstimulated	0.85				G	-0.57	7.73⋅10-08
		n/a	methQTL cg07884764	Neutrophils	Unstimulated	0.96				G	-0.71	4.29⋅10-12
16	rs725613	n/a	methQTL cg04616529	CD4+ T cells	Unstimulated	0.96	T	0.2	5.5e-10	T	0.93	3.49⋅10-18
		n/a	methQTL cg00121339	Neutrophils	Unstimulated	0.92				T	-0.85	4.58⋅10-19
19	rs313839	PRKD2	eQTL	Transverse Colon	Unstimulated	0.94	A	0.26	1.01e-07	A	-0.21	1.16⋅10-06
		PRKD2	eQTL	Sigmoid Colon	Unstimulated	0.94				A	-0.39	8.14⋅10-08
		PRKD2	eQTL	Monocytes	Unstimulated	0.94				A	-1.14	2.30⋅10-25
		n/a	methQTL cg00838415	Monocytes	Unstimulated	0.94				A	-0.77	6.26⋅10-11
		n/a	methQTL cg00838415	Neutrophils	Unstimulated	0.94				A	-0.74	4.15⋅10-10
		n/a	methQTL cg08634012	Monocytes	Unstimulated	0.94				A	-0.97	2.17⋅10-17
		n/a	methQTL cg08634012	Neutrophils	Unstimulated	0.95				A	-0.89	1.53⋅10-14
21	rs2836883	ETS2	eQTL	Whole blood	Unstimulated	0.83	G	0.3	5.4e-14	G	0.15	2.50⋅10-08
		ETS2	eQTL	Monocytes	Unstimulated	0.87				G	0.69	4.38⋅10-11
		ETS2	eQTL	Macrophages	Stimulated with IL-4 at 6 hrs	0.84				G	0.91	1.91⋅10-09
		n/a	H3K7acQTL	Monocytes	Unstimulated	0.9				G	1.04	4.77⋅10-23
		n/a	H3K7acQTL	Neutrophils	Unstimulated	0.92				G	0.62	2.16⋅10-08
21	rs1893592	UBASH3A	eQTL	Whole blood	Unstimulated	0.99	A	0.2	1.9e-07	A	-0.21	8.07⋅10-16
		UBASH3A	eQTL	Transverse Colon	Unstimulated	0.95				A	-0.2	9.44⋅10-07
		UBASH3A	eQTL	T-regulatory cells	Patients with PSC-UC	0.98				A	-0.67	4.81⋅10-08
		UBASH3A	eQTL	T-memory cells	Patients with PSC-UC	1				A	-0.83	1.29⋅10-11
		UBASH3A	eQTL	CD4+CCR9- EM T-cells	Patients with PSC-UC	0.99				A	-0.77	4.42⋅10-10
		UBASH3A	eQTL	CD4+CCR9+ EM T-cells	Patients with PSC-UC	1				A	-0.67	3.87⋅10-10
		UBASH3A	eQTL	CD8+CCR9- EM T-cells	Patients with PSC-UC	0.99				A	-0.68	9.10⋅10-09
		UBASH3A	eQTL	CD4+ T cells	Unstimulated	0.99				A	-1.25	9.71⋅10-39
		UBASH3A	eQTL	T regs	Unstimulated	1				A	-0.25	1.37⋅10-13
		n/a	spliceQTL	CD4+ T cells	Unstimulated	0.99				A	1.29	6.19⋅10-43
