# Supplementary material for: Fine-mapping and molecular characterisation of primary sclerosing cholangitis genetic risk loci
Source: Nat Commun. 2024 Nov 6;15:9594. doi: 10.1038/s41467-024-53602-w (PMC11541731; doi:10.1038/s41467-024-53602-w)
Supplement: Supplementary file 6 — Supplementary Data 3 [file 41467_2024_53602_MOESM6_ESM.xlsx]

## Sheet: Supplementary_Data_3
Cell type	Abbreviation	FACS Antibody panel
T-regulatory	T-reg	CD3+CD4+CD25+CD45RO+CD127low
Memory T-cells (non-activated)	T-mem	CD3+CD4+CD45RO+CD25-
CD4+ CCR9- cental effector T-cells	CD4+CCR9-	CD3+CD4+CD62L-CD45RO+CD199-
CD8+ CCR9- central effector T-cells	CD8+CCR9-	CD3+CD8+CD62L-CD45RO+CD199-
CD4+ CCR9+ cental effector T-cells	CD4+CCR9+	CD3+CD4+CD62L-CD45RO+CD199+
CD8+ CCR9+ central effector T-cells	CD8+CCR9+	CD3+CD8+CD62L-CD45RO+CD199+
