# Supplementary material for: Fine-mapping and molecular characterisation of primary sclerosing cholangitis genetic risk loci
Source: Nat Commun. 2024 Nov 6;15:9594. doi: 10.1038/s41467-024-53602-w (PMC11541731; doi:10.1038/s41467-024-53602-w)
Supplement: Supplementary file 8 — Source Data [file 41467_2024_53602_MOESM8_ESM.xlsx]

## Sheet: Source_data_legends
Table	Title	fields
Supplementary_Table_1	Patient characteristics as described in Table 1	Patient Number	Patient ID
		Disease	PSC-UC; IBD-UC
		Age bins (yrs)
		UDCA (1=yes, 0=no)	ursodeoxycholic acid prescribed
		5-ASA (1=yes, 0=no)	5-ASAs (Aminosalicylate) prescribed
		Azathioprine (1=yes, 0=no)	Azathioprine prescribed
		Sex (1=male, 2=female)	Genetically inferred sex
Supplementary_Figure_1	LDSC output results as shown in Supplementary Figure 1	Category	feature used in the analysis
		Prop._SNPs	proportion of genetic variants overlapping the annotation
		Prop._h2	proportion of h2 explained by those genetic variants
		Prop._h2_std_error	standard error of the proportion of h2 explained by those genetic variants,
		Enrichment	enrichment estimated as Prop.h2/Prop.SNPs
		Enrichment_std_error	enrichment standard error
		Enrichment_p	enrichment pvalue
		Coefficient	LDSC regression coefficient
		Coefficient_std_error	LDSC regression coefficient standard error
		Coefficient_z-score	LDSC regression coefficient z score
		qvalue	qvalue
		cell_type	cell type
		cell	aggregated cell type
		class	molecular data used; ATAC-seq, or cis Candidate Regulatory Elements (CRE)
Table_3	Colocalization resutls	PSC_Variant	index PSC variant
		n_snps	number of SNPs included in the colocalization analyses
		H0	Posterior Probabiltiy for the hypothesis where neither trait has a genetic association in the region
		H1	Posterior Probabiltiy for the hypothesis where only trait 1 has a genetic association in the region
		H2	Posterior Probabiltiy for the hypothesis where only trait 2 has a genetic association in the region
		H3	Posterior Probabiltiy for the hypothesis where both traits are associated, but with different causal variants
		H4	Posterior Probabiltiy for the hypothesis where both traits are associated and share a single causal variant
		Gene/Feature	Gene ID or methylation probe ID where the colocalization is carried out with gene expression levels or methylation QTLs
		region	Region name
		trait_1	PSC
		trait_2	Second trait

## Sheet: Supplementary_Table_1
Patient Number	Disease	Age bins (yrs)	UDCA (1=yes, 0=no)	5-ASA (1=yes, 0=no)	Azathioprine (1=yes, 0=no)	Sex (1=male, 2=female)
PSC014	PSC-UC	15-20	1	1	0	1
PSC027	PSC-UC	15-20	1	1	0	1
PSC028	PSC-UC	15-20	1	1	0	1
PSC010	PSC-UC	15-20	0	0	0	1
PSC011	PSC-UC	15-20	1	1	1	1
PSC001	PSC-UC	21-30	1	1	0	1
PSC033	PSC-UC	21-25	0	1	1	1
PSC025	PSC-UC	21-25	1	1	1	1
PSC029	PSC-UC	21-25	0	1	0	1
PSC036	PSC-UC	21-25	0	0	0	1
PSC042	PSC-UC	21-25	1	0	0	2
PSC034	PSC-UC	26-30	1	1	0	1
PSC006	PSC-UC	26-30	1	1	0	1
UC023	IBD-UC	31-40	0	0	0	1
PSC039	PSC-UC	31-40	1	1	0	1
PSC044	PSC-UC	31-40	1	1	0	2
UC027	IBD-UC	41-45	0	1	0	1
UC013	IBD-UC	41-45	0	1	1	2
UC022	IBD-UC	41-45	0	1	1	2
PSC035	PSC-UC	41-45	1	1	0	1
PSC003	PSC-UC	41-45	1	1	1	1
UC031	IBD-UC	46-50	0	1	0	1
UC004	IBD-UC	46-50	0	1	1	1
UC026	IBD-UC	46-50	0	1	0	1
UC030	IBD-UC	46-50	0	1	0	1
UC014	IBD-UC	46-50	0	0	0	1
UC032	IBD-UC	46-50	0	1	0	1
UC001	IBD-UC	46-50	0	1	0	1
UC007	IBD-UC	46-50	0	1	1	1
UC009	IBD-UC	46-50	0	1	0	1
UC025	IBD-UC	46-50	0	1	0	1
UC012	IBD-UC	46-50	0	1	0	2
UC029	IBD-UC	46-50	0	1	0	2
PSC031	PSC-UC	46-50	0	0	0	1
PSC032	PSC-UC	46-50	0	0	0	1
PSC015	PSC-UC	46-50	0	0	0	2
UC015	IBD-UC	51-55	0	1	0	1
UC002	IBD-UC	51-55	0	1	0	1
UC010	IBD-UC	51-55	0	1	0	1
UC003	IBD-UC	51-55	0	1	1	1
UC017	IBD-UC	51-55	0	1	0	1
UC005	IBD-UC	51-55	0	1	1	2
UC016	IBD-UC	51-55	0	1	0	2
UC018	IBD-UC	51-55	0	1	0	2
UC019	IBD-UC	56-60	0	1	0	1
UC006	IBD-UC	56-60	0	1	0	1
UC028	IBD-UC	56-60	0	1	0	2
UC024	IBD-UC	56-60	0	1	0	2
PSC012	PSC-UC	56-60	1	1	0	1
PSC030	PSC-UC	56-60	0	1	0	1
PSC002	PSC-UC	56-60	1	0	0	1
PSC004	PSC-UC	56-60	0	0	0	1
PSC037	PSC-UC	56-60	1	1	0	2
UC011	IBD-UC	61-65	0	1	0	1
UC008	IBD-UC	61-65	0	1	1	1
PSC021	PSC-UC	61-65	1	1	0	1
PSC038	PSC-UC	61-65	1	1	0	1
PSC007	PSC-UC	61-65	0	0	0	1
PSC019	PSC-UC	61-65	1	0	0	2
PSC013	PSC-UC	61-65	1	0	0	2
PSC005	PSC-UC	66-70	1	0	0	1
PSC022	PSC-UC	66-70	1	0	0	1
PSC043	PSC-UC	66-70	0	1	0	1
PSC009	PSC-UC	66-70	1	0	0	2
PSC041	PSC-UC	66-70	0	1	0	2
UC020	IBD-UC	71-75	0	1	0	1
UC021	IBD-UC	71-75	0	0	0	2
PSC018	PSC-UC	71-75	0	1	0	1
PSC008	PSC-UC	71-75	0	0	0	1
PSC023	PSC-UC	71-75	1	1	0	1
PSC026	PSC-UC	71-75	1	1	0	1
PSC024	PSC-UC	71-75	1	1	0	1
PSC016	PSC-UC	76-85	1	1	0	1
PSC017	PSC-UC	76-85	1	1	0	1
PSC020	PSC-UC	76-85	1	1	0	1
PSC040	PSC-UC	76-85	1	1	0	2

## Sheet: Supplementary_Figure_1
Category	Prop._SNPs	Prop._h2	Prop._h2_std_error	Enrichment	Enrichment_std_error	Enrichment_p	Coefficient	Coefficient_std_error	Coefficient_z-score	qvalue	cell_type	cell	class
ATAC_Bulk_B_S	18.397	122	78.011	6.6315	4.2405	0.19282	2.6749e-11	2.9493e-10	0.090694	0.148981	Bulk_B	B-cell	ATAC-seq
ATAC_Bulk_B_U	17.714	78.511	67.378	4.4321	3.8036	0.37206	-1.3625e-10	3.2163e-10	-0.42362	0.224422	Bulk_B	B-cell	ATAC-seq
ATAC_CD8pos_T_S	52.625	761.16	267.6	14.464	5.085	0.0067575	2.0832e-10	1.1334e-10	1.838	0.0126082	CD8pos_T	T-cell	ATAC-seq
ATAC_CD8pos_T_U	62.75	770.84	357.44	12.284	5.6962	0.043885	6.6838e-11	7.0902e-11	0.94269	0.0664598	CD8pos_T	T-cell	ATAC-seq
ATAC_Central_memory_CD8pos_T_S	16.658	239.39	82.627	14.371	4.9602	0.0053918	7.5701e-10	3.8838e-10	1.9492	0.0171677	Central_memory_CD8pos_T	T-cell	ATAC-seq
ATAC_Central_memory_CD8pos_T_U	16.394	164.75	75.337	10.049	4.5953	0.045514	2.6254e-10	3.0569e-10	0.85884	0.0685925	Central_memory_CD8pos_T	T-cell	ATAC-seq
ATAC_Effector_CD4pos_T_S	14.286	208.42	79.059	14.589	5.534	0.011668	6.8832e-10	4.1525e-10	1.6576	0.0237719	Effector_CD4pos_T	T-cell	ATAC-seq
ATAC_Effector_CD4pos_T_U	19.82	239.63	107.47	12.09	5.4224	0.038087	2.3626e-10	2.3313e-10	1.0134	0.059222	Effector_CD4pos_T	T-cell	ATAC-seq
ATAC_Effector_memory_CD8pos_T_S	20.329	311.42	110.95	15.319	5.4578	0.0073757	4.8644e-10	2.6911e-10	1.8076	0.0180001	Effector_memory_CD8pos_T	T-cell	ATAC-seq
ATAC_Effector_memory_CD8pos_T_U	25.585	379.7	179.34	14.841	7.0097	0.042345	1.4131e-10	1.4271e-10	0.99017	0.0655485	Effector_memory_CD8pos_T	T-cell	ATAC-seq
ATAC_Follicular_T_Helper_S	19.678	255.09	90.383	12.963	4.5931	0.0082999	6.6506e-10	3.6544e-10	1.8199	0.0133544	Follicular_T_Helper	T-cell	ATAC-seq
ATAC_Follicular_T_Helper_U	21.737	197.69	88.015	9.0946	4.049	0.04475	2.3071e-10	2.6294e-10	0.8774	0.0649165	Follicular_T_Helper	T-cell	ATAC-seq
ATAC_Gamma_delta_T_S	13.206	148.52	56.802	11.246	4.3013	0.015169	7.0162e-10	4.836e-10	1.4508	0.0347702	Gamma_delta_T	T-cell	ATAC-seq
ATAC_Gamma_delta_T_U	21.883	221.11	126.57	10.104	5.7841	0.11183	9.048e-11	1.8892e-10	0.47894	0.122839	Gamma_delta_T	T-cell	ATAC-seq
ATAC_Immature_NK_U	20.973	186.99	110.11	8.9155	5.25	0.13129	6.8478e-11	2.083e-10	0.32875	0.14133	Immature_NK	NK	ATAC-seq
ATAC_Mature_NK_S	32.306	139.34	111.09	4.3131	3.4385	0.33792	-6.6911e-11	1.9523e-10	-0.34272	0.175642	Mature_NK	NK	ATAC-seq
ATAC_Mature_NK_U	17.579	92.042	77.693	5.2358	4.4196	0.33674	-7.6284e-11	2.894e-10	-0.2636	0.19916	Mature_NK	NK	ATAC-seq
ATAC_Mem_B_S	24.575	128.07	86.112	5.2114	3.504	0.23726	-2.5315e-11	2.6588e-10	-0.095212	0.195405	Mem_B	B-cell	ATAC-seq
ATAC_Mem_B_U	18.223	100.69	71.342	5.5255	3.915	0.25399	-3.947e-11	3.2661e-10	-0.12085	0.184533	Mem_B	B-cell	ATAC-seq
ATAC_Memory_NK_U	26.862	158.2	116.57	5.8894	4.3397	0.25806	-2.0169e-11	1.9457e-10	-0.10366	0.161036	Memory_NK	NK	ATAC-seq
ATAC_Memory_Teffs_S	19.885	357.51	117.08	17.979	5.8877	0.0027805	6.5079e-10	2.9275e-10	2.223	0.011206	Memory_Teffs	T-cell	ATAC-seq
ATAC_Memory_Teffs_U	18.272	241.58	111.85	13.222	6.1213	0.043651	2.1197e-10	2.199e-10	0.96394	0.065004	Memory_Teffs	T-cell	ATAC-seq
ATAC_Memory_Tregs_S	20.122	229.61	96.856	11.411	4.8135	0.030693	3.9302e-10	3.1755e-10	1.2377	0.0505093	Memory_Tregs	T-cell	ATAC-seq
ATAC_Memory_Tregs_U	17.749	168.11	90.501	9.4713	5.0988	0.093615	1.6257e-10	2.7162e-10	0.59852	0.115963	Memory_Tregs	T-cell	ATAC-seq
ATAC_Monocytes_S	28.35	97.937	60.578	3.4546	2.1368	0.26124	-7.3919e-11	3.2584e-10	-0.22685	0.154312	Monocytes	Monocyte/Granulocyte	ATAC-seq
ATAC_Monocytes_U	14.741	52.508	32.755	3.562	2.222	0.25519	-1.8237e-10	5.756e-10	-0.31684	0.141895	Monocytes	Monocyte/Granulocyte	ATAC-seq
ATAC_Myeloid_DCs_U	23.026	124.76	93.053	5.4182	4.0412	0.27699	-6.2393e-11	2.1989e-10	-0.28374	0.238478	Myeloid_DCs	Monocyte/Granulocyte	ATAC-seq
ATAC_Naive_B_S	18.033	120.48	83.441	6.6808	4.6271	0.22621	-5.7032e-13	2.6733e-10	-0.0021334	0.19906	Naive_B	B-cell	ATAC-seq
ATAC_Naive_B_U	20.149	84.122	86.519	4.1751	4.2941	0.46277	-1.433e-10	2.5157e-10	-0.56962	0.303755	Naive_B	B-cell	ATAC-seq
ATAC_Naive_CD8_T_S	18.731	135.87	61.08	7.2539	3.2609	0.052942	3.1331e-10	3.9527e-10	0.79267	0.0714612	Naive_CD8_T	T-cell	ATAC-seq
ATAC_Naive_CD8_T_U	16.103	102.66	47.987	6.375	2.9799	0.070589	2.4189e-10	4.3287e-10	0.55882	0.0831721	Naive_CD8_T	T-cell	ATAC-seq
ATAC_Naive_Teffs_S	23.825	264.6	104.63	11.106	4.3917	0.018593	4.239e-10	2.9974e-10	1.4142	0.0371316	Naive_Teffs	T-cell	ATAC-seq
ATAC_Naive_Teffs_U	17.71	177.71	81.85	10.034	4.6216	0.045341	2.846e-10	3.1168e-10	0.91313	0.0657738	Naive_Teffs	T-cell	ATAC-seq
ATAC_Naive_Tregs_S	11.929	87.872	37.745	7.3663	3.1642	0.045331	8.4143e-10	8.1287e-10	1.0351	0.0535427	Naive_Tregs	T-cell	ATAC-seq
ATAC_Naive_Tregs_U	9.8813	62.125	25.071	6.2872	2.5372	0.035765	7.6656e-10	8.3989e-10	0.91269	0.0502432	Naive_Tregs	T-cell	ATAC-seq
ATAC_pDCs_U	11.618	44.761	35.856	3.8527	3.0862	0.3612	-2.1934e-10	5.201e-10	-0.42173	0.28483	pDCs	Monocyte/Granulocyte	ATAC-seq
ATAC_Plasmablasts_U	18.92	116.08	67.089	6.1351	3.5459	0.15388	8.0873e-11	3.7994e-10	0.21285	0.123004	Plasmablasts	B-cell	ATAC-seq
ATAC_Regulatory_T_S	17.395	218.61	87.273	12.567	5.0172	0.020221	5.6733e-10	3.9039e-10	1.4532	0.0374895	Regulatory_T	T-cell	ATAC-seq
ATAC_Regulatory_T_U	15.805	157.59	84.705	9.971	5.3593	0.088299	2.0135e-10	3.0541e-10	0.65927	0.118213	Regulatory_T	T-cell	ATAC-seq
ATAC_Th1_precursors_S	23.189	406.56	134.47	17.532	5.7988	0.0032035	5.5574e-10	2.5402e-10	2.1878	0.0123077	Th1_precursors	T-cell	ATAC-seq
ATAC_Th1_precursors_U	18.055	189	103	10.468	5.705	0.094439	1.3023e-10	2.2633e-10	0.57539	0.107957	Th1_precursors	T-cell	ATAC-seq
ATAC_Th17_precursors_S	22.826	417.35	128.4	18.284	5.6252	0.0014564	6.757e-10	2.7363e-10	2.4694	0.00855638	Th17_precursors	T-cell	ATAC-seq
ATAC_Th17_precursors_U	17.173	244.03	111.09	14.21	6.469	0.038177	2.282e-10	2.2081e-10	1.0335	0.0444289	Th17_precursors	T-cell	ATAC-seq
ATAC_Th2_precursors_S	18.738	275.71	92.406	14.714	4.9316	0.0044401	7.4967e-10	3.6343e-10	2.0628	0.0142405	Th2_precursors	T-cell	ATAC-seq
ATAC_Th2_precursors_U	19.458	223.9	101.88	11.507	5.2359	0.04355	2.1793e-10	2.3331e-10	0.9341	0.063984	Th2_precursors	T-cell	ATAC-seq
cCRE_Acn	0.17914	-1.2925	2.4014	-7.2151	13.405	0.53792	-3.9418e-08	2.3429e-08	-1.6825	0.314594	Acn	Acinar cell of pancreas	cis CRE
cCRE_Adc	0.17843	1.1917	2.2016	6.6792	12.339	0.64616	-1.5118e-08	2.4134e-08	-0.62639	0.452598	Adc	Cortical cell of adrenal gland	cis CRE
cCRE_Adi	0.17565	0.1753	1.2319	0.99801	7.0134	0.99977	-4.4905e-08	3.4137e-08	-1.3154	0.621447	Adi	Adipocyte	cis CRE
cCRE_Agb	0.17778	-0.45744	1.7706	-2.5731	9.9595	0.71923	-4.3389e-08	2.86e-08	-1.5171	0.357112	Agb	Airway goblet cell	cis CRE
cCRE_Bas.1	0.17825	1.1443	1.7155	6.4195	9.6241	0.57126	-1.578e-08	2.7077e-08	-0.58277	0.29351	Bas.1	Basal cell	cis CRE
cCRE_Bas.2	0.17833	1.2626	1.9475	7.0805	10.921	0.57177	-1.5169e-08	3.1031e-08	-0.48885	0.378032	Bas.2	Basal cell	cis CRE
cCRE_Bly	0.17872	2.1019	2.6556	11.761	14.859	0.46873	-6.7839e-09	2.6587e-08	-0.25516	0.320249	Bly	B-cell	cis CRE
cCRE_Cam	0.17432	-0.70011	1.2868	-4.0162	7.3819	0.50131	-6.6657e-08	3.4948e-08	-1.9073	0.257093	Cam	Cardiomyocyte	cis CRE
cCRE_Dut	0.17986	2.0375	2.3896	11.328	13.286	0.43261	-5.9792e-09	2.5758e-08	-0.23213	0.303123	Dut	Ductal cell	cis CRE
cCRE_Eep.1	0.17811	-1.2936	1.0855	-7.2628	6.0946	0.17062	-8.3167e-08	2.8886e-08	-2.8791	0.121462	Eep.1	Esophageal epithelial cell	cis CRE
cCRE_Eep.2	0.17712	-0.59911	1.3734	-3.3825	7.7538	0.57062	-5.7286e-08	3.0466e-08	-1.8804	0.390296	Eep.2	Esophageal epithelial cell	cis CRE
cCRE_Enc.1	0.17854	1.3087	1.5864	7.33	8.8858	0.46451	-1.1529e-08	2.6615e-08	-0.43317	0.317822	Enc.1	Enterocyte	cis CRE
cCRE_Enc.2	0.17951	2.3604	1.7257	13.149	9.6133	0.18687	7.2842e-09	2.79e-08	0.26109	0.157446	Enc.2	Enterocyte	cis CRE
cCRE_Enc.3	0.17823	2.4888	1.8412	13.964	10.33	0.17905	5.5655e-09	2.3192e-08	0.23998	0.154882	Enc.3	Enterocyte	cis CRE
cCRE_End.1	0.17911	1.2435	1.8407	6.9425	10.277	0.5619	-1.7441e-08	3.3947e-08	-0.51376	0.307758	End.1	Endothelial cell	cis CRE
cCRE_End.2	0.17801	0.55044	1.5925	3.0922	8.946	0.81443	-3.5754e-08	4.1332e-08	-0.86505	0.412453	End.2	Endothelial cell	cis CRE
cCRE_Epc	0.17826	0.88494	1.6756	4.9643	9.3995	0.66999	-2.263e-08	2.9308e-08	-0.77216	0.355204	Epc	Epithelial cells	cis CRE
cCRE_Esm.1	0.17546	-1.2071	1.4737	-6.8793	8.399	0.35495	-6.7497e-08	2.7942e-08	-2.4156	0.339579	Esm.1	Esophageal smooth muscle	cis CRE
cCRE_Esm.2	0.17505	0.52046	1.6903	2.9732	9.6563	0.838	-3.3124e-08	3.1443e-08	-1.0535	0.391396	Esm.2	Esophageal smooth muscle	cis CRE
cCRE_Fib.1	0.17579	1.0057	1.5929	5.7212	9.061	0.60119	-2.171e-08	3.4671e-08	-0.62618	0.321599	Fib.1	Fibroblast	cis CRE
cCRE_Fib.2	0.17442	1.7543	1.6281	10.058	9.3347	0.33331	-4.3015e-09	3.2311e-08	-0.13313	0.240148	Fib.2	Fibroblast	cis CRE
cCRE_Fib.3	0.17342	0.41293	1.4834	2.3811	8.5535	0.87104	-3.628e-08	3.6369e-08	-0.99754	0.433746	Fib.3	Fibroblast	cis CRE
cCRE_Fib.4	0.17578	1.8484	1.7361	10.515	9.8764	0.33292	-1.2942e-09	3.8751e-08	-0.033397	0.239761	Fib.4	Fibroblast	cis CRE
cCRE_Fib.5	0.1765	2.6318	2.1352	14.911	12.098	0.24768	5.7631e-09	3.0063e-08	0.1917	0.191109	Fib.5	Fibroblast	cis CRE
cCRE_Fib.6	0.17593	2.5527	1.8261	14.51	10.38	0.1948	7.3278e-09	2.8229e-08	0.25959	0.161422	Fib.6	Fibroblast	cis CRE
cCRE_Fol	0.17661	0.12261	1.4599	0.69428	8.2662	0.97044	-3.6401e-08	2.7387e-08	-1.3292	0.827008	Fol	Follicular cell of thyroid	cis CRE
cCRE_Gbl.1	0.17874	1.3812	1.6271	7.7274	9.1035	0.453	-1.0354e-08	2.673e-08	-0.38736	0.309681	Gbl.1	Goblet cell	cis CRE
cCRE_Gbl.2	0.1801	2.0144	1.8092	11.185	10.046	0.30461	-9.455e-10	2.8308e-08	-0.033401	0.225297	Gbl.2	Goblet cell	cis CRE
cCRE_Gcf	0.1791	1.9916	2.5188	11.12	14.064	0.47176	-4.3744e-09	2.192e-08	-0.19956	0.322449	Gcf	Gastric chief cell	cis CRE
cCRE_Grn	0.17806	1.4696	2.3802	8.2532	13.367	0.58674	-1.1288e-08	2.4194e-08	-0.46656	0.287594	Grn	Granulosa cell	cis CRE
cCRE_Hpc	0.17595	0.38248	1.1587	2.1738	6.5853	0.85775	-3.2882e-08	2.945e-08	-1.1166	0.432633	Hpc	Hepatocyte	cis CRE
cCRE_Krt	0.17856	0.31875	1.3218	1.7851	7.4024	0.91535	-4.1523e-08	3.4466e-08	-1.2047	0.478952	Krt	Keratinocyte	cis CRE
cCRE_Lue	0.17894	-0.19206	2.0138	-1.0733	11.254	0.85384	-3.7368e-08	2.7716e-08	-1.3483	0.417864	Lue	Luminal epithelial cell	cis CRE
cCRE_Mac.1	0.17749	2.1476	2.0498	12.1	11.549	0.33296	-2.8949e-09	3.3053e-08	-0.087583	0.240034	Mac.1	Macrophage	cis CRE
cCRE_Mac.2	0.17738	0.40194	1.2597	2.266	7.1015	0.85848	-4.9429e-08	4.2701e-08	-1.1576	0.553318	Mac.2	Macrophage	cis CRE
cCRE_Mac.3	0.17615	2.4674	1.8429	14.007	10.462	0.21267	7.9495e-09	3.33e-08	0.23873	0.170939	Mac.3	Macrophage	cis CRE
cCRE_Mes	0.17474	0.10055	1.3044	0.57543	7.465	0.95456	-5.0788e-08	3.4866e-08	-1.4567	0.625962	Mes	Mesothelial cell	cis CRE
cCRE_Mfb.1	0.17818	0.18654	2.1884	1.0469	12.282	0.99695	-3.1519e-08	3.0588e-08	-1.0305	0.667677	Mfb.1	Myofibroblast	cis CRE
cCRE_Mfb.2	0.17699	-0.65219	1.4236	-3.6849	8.0435	0.56016	-6.3944e-08	3.3007e-08	-1.9373	0.304189	Mfb.2	Myofibroblast	cis CRE
cCRE_Msc	0.1769	0.096555	0.9848	0.54581	5.567	0.93463	-6.6445e-08	4.9742e-08	-1.3358	0.489929	Msc	Miscellaneous stromal cell	cis CRE
cCRE_Mst	0.1785	3.8048	2.229	21.316	12.488	0.11492	1.3639e-08	2.3623e-08	0.57737	0.120124	Mst	Mast cell	cis CRE
cCRE_Nec	0.17794	0.43946	2.3919	2.4698	13.442	0.91243	-2.364e-08	2.6187e-08	-0.90272	0.638721	Nec	Neuroendocrine cell	cis CRE
cCRE_Pal	0.17638	-1.0768	1.3058	-6.1048	7.4032	0.33105	-8.4397e-08	3.4986e-08	-2.4123	0.270264	Pal	Pheumocyte	cis CRE
cCRE_Prt	0.17751	2.4304	2.0584	13.692	11.596	0.27138	2.4668e-09	2.6447e-08	0.093275	0.204625	Prt	Gastric parietal cell	cis CRE
cCRE_Skm1	0.17525	0.66572	1.814	3.7987	10.351	0.78479	-2.1123e-08	2.7096e-08	-0.77958	0.400004	Skm1	Skeletal myocyte	cis CRE
cCRE_Skm2	0.17488	1.4567	2.3267	8.3292	13.304	0.57583	-8.9544e-09	2.5594e-08	-0.34986	0.282322	Skm2	Skeletal myocyte	cis CRE
cCRE_Smm.1	0.17634	0.83745	1.5368	4.7491	8.7153	0.66517	-2.5934e-08	3.1398e-08	-0.82599	0.348689	Smm.1	Smooth muscle	cis CRE
cCRE_Stl	0.17692	0.50695	2.1484	2.8654	12.143	0.87768	-2.2526e-08	2.5178e-08	-0.89466	0.44458	Stl	Myosatellite cell	cis CRE
cCRE_Swn.1	0.17556	0.88535	1.682	5.0429	9.5806	0.67141	-2.3127e-08	3.0378e-08	-0.76132	0.352447	Swn.1	Schwann cell	cis CRE
cCRE_Swn.2	0.17415	-0.28755	1.4591	-1.6512	8.3786	0.75216	-4.8722e-08	2.9604e-08	-1.6458	0.4241	Swn.2	Schwann cell	cis CRE
cCRE_Tly.1	0.17899	6.2119	3.0222	34.705	16.885	0.038743	2.8005e-08	2.2933e-08	1.2212	0.0588857	Tly.1	T-cell	cis CRE
cCRE_Tly.2	0.17764	3.6193	1.9415	20.374	10.929	0.069002	3.098e-08	3.4739e-08	0.89178	0.0649136	Tly.2	T-cell	cis CRE
cCRE_Vsm.1	0.17696	0.22633	1.8399	1.279	10.397	0.97859	-3.2446e-08	2.7782e-08	-1.1679	0.680821	Vsm.1	Vascular smooth muscle	cis CRE
cCRE_Vsm.2	0.17672	0.05893	1.475	0.33348	8.3469	0.9364	-4.5527e-08	3.303e-08	-1.3783	0.515357	Vsm.2	Vascular smooth muscle	cis CRE

## Sheet: Table_3
PSC_Variant	n_snps	H0	H1	H2	H3	H4	Gene/Feature	region	trait_1	trait_2
rs13140464	459	NA	NA	NA	NA	NA	NA	IL2-IL21	PSC	CeD
rs1788097	127	NA	NA	NA	NA	NA	NA	CD226	PSC	CeD
rs1893592	31	2.99422e-06	3.29067e-05	0.00113649	0.00252707	0.996301	NA	UBASH3A	PSC	CeD
rs2836883	123	5.94303e-09	0.996227	1.5404e-11	0.00257013	0.00120273	NA	ETS2	PSC	CeD
rs3184504	218	4.41878e-20	1.01757e-16	5.46244e-06	0.00260517	0.997389	NA	SH2B3	PSC	CeD
rs3197999	405	5.23924e-15	0.812132	7.30534e-16	0.112486	0.0753824	NA	MST1	PSC	CeD
rs3748816	133	2.04472e-09	8.70227e-07	0.00150378	0.636385	0.362111	NA	MMEL1	PSC	CeD
rs4147359	472	NA	NA	NA	NA	NA	NA	IL2RA	PSC	CeD
rs56258221	171	0.0176671	0.0209271	0.217434	0.252643	0.491328	NA	BACH2	PSC	CeD
rs663743	15	0.413513	0.580573	0.00113755	0.00156501	0.00321123	NA	CCDC88B	PSC	CeD
rs725613	675	NA	NA	NA	NA	NA	NA	CLEC16A	PSC	CeD
rs72837826	9	NA	NA	NA	NA	NA	NA	BCL211	PSC	CeD
rs7426056	330	NA	NA	NA	NA	NA	NA	CD28	PSC	CeD
rs80060485	12	0.192527	0.805818	5.40992e-05	0.000212547	0.00138838	NA	FOXP1	PSC	CeD
rs13140464	1938	1.7635e-08	0.000715693	2.30732e-05	0.93576	0.0635013	NA	IL2-IL21	PSC	CD
rs13140464	1937	1.81402e-07	0.00736197	2.39953e-05	0.973627	0.0189866	NA	IL2-IL21	PSC	UC
rs1788097	2505	0.0143343	0.858435	0.00158407	0.0945539	0.031093	NA	CD226	PSC	CD
rs1788097	2505	0.0140377	0.840675	0.0023485	0.140621	0.00231761	NA	CD226	PSC	UC
rs1893592	321	0.082054	0.904328	0.000867796	0.0095319	0.00321853	NA	UBASH3A	PSC	CD
rs1893592	322	0.0781113	0.86088	0.000837572	0.00871651	0.0514544	NA	UBASH3A	PSC	UC
rs2836883	2606	3.43246e-11	0.00624694	1.18141e-09	0.207146	0.786608	NA	ETS2	PSC	CD
rs2836883	2605	7.30892e-36	1.33019e-27	1.0316e-09	0.179542	0.820458	NA	ETS2	PSC	UC
rs3184504	937	1.81362e-06	0.0042077	7.16019e-05	0.157741	0.837978	NA	SH2B3	PSC	CD
rs3184504	938	1.66207e-05	0.038561	3.5446e-05	0.0733562	0.888031	NA	SH2B3	PSC	UC
rs3197999	1161	5.89639e-34	1.33566e-19	1.20171e-15	0.264861	0.735139	NA	MST1	PSC	CD
rs3197999	1164	3.55237e-31	8.04688e-17	7.18094e-16	0.154206	0.845794	NA	MST1	PSC	UC
rs3748816	1505	0.000960526	0.925299	7.26249e-05	0.069924	0.00374411	NA	MMEL1	PSC	CD
rs3748816	1506	3.22324e-10	3.10802e-07	0.000952465	0.917604	0.0814432	NA	MMEL1	PSC	UC
rs4147359	2566	2.17502e-09	0.00942287	2.28642e-07	0.990548	2.86241e-05	NA	IL2RA	PSC	CD
rs4147359	2566	1.89725e-07	0.821948	3.07843e-08	0.132916	0.0451355	NA	IL2RA	PSC	UC
rs56258221	1922	4.85009e-06	9.9041e-05	0.043255	0.882545	0.074096	NA	BACH2	PSC	CD
rs56258221	1923	0.0370919	0.757435	0.00924017	0.188612	0.00762072	NA	BACH2	PSC	UC
rs663743	1294	0.000250455	0.00878786	0.0120475	0.417099	0.561815	NA	CCDC88B	PSC	CD
rs663743	1296	0.0265135	0.930301	0.00113375	0.0397576	0.0022945	NA	CCDC88B	PSC	UC
rs725613	2767	5.31454e-08	0.000447912	0.000118582	0.999411	2.21326e-05	NA	CLEC16A	PSC	CD
rs725613	2767	7.35815e-05	0.620147	4.48847e-05	0.378276	0.00145897	NA	CLEC16A	PSC	UC
rs72837826	1284	0.000109155	0.450105	0.000120782	0.497528	0.052137	NA	BCL211	PSC	CD
rs72837826	1284	7.27487e-06	0.0299983	2.09737e-05	0.077562	0.892411	NA	BCL211	PSC	UC
rs7426056	1779	0.000553588	0.923373	4.16664e-05	0.0694326	0.00659897	NA	CD28	PSC	CD
rs7426056	1779	0.000367318	0.612679	0.000193767	0.322558	0.064202	NA	CD28	PSC	UC
rs80060485	1331	0.0162671	0.585705	0.0107401	0.386696	0.000592188	NA	FOXP1	PSC	CD
rs80060485	1330	0.0139193	0.501168	0.0129594	0.46655	0.00540318	NA	FOXP1	PSC	UC
rs13140464	93	1.1853e-76	1.34313e-72	8.82414e-05	0.999911	4.28332e-07	NA	IL2-IL21	PSC	MS
rs1788097	213	0	0	0.114179	0.885375	0.000446425	NA	CD226	PSC	MS
rs1893592	303	0	0	0.259723	0.739833	0.000443985	NA	UBASH3A	PSC	MS
rs2836883	213	NA	NA	NA	NA	NA	NA	ETS2	PSC	MS
rs3184504	75	0	0	0.000435526	0.999563	1.19392e-06	NA	SH2B3	PSC	MS
rs3197999	52	1.18687e-25	7.19332e-15	1.64996e-11	1	2.30984e-13	NA	MST1	PSC	MS
rs3748816	104	4.97305e-11	3.29559e-09	0.00091825	0.0513745	0.947707	NA	MMEL1	PSC	MS
rs4147359	364	NA	NA	NA	NA	NA	NA	IL2RA	PSC	MS
rs56258221	210	4.22723e-237	7.28823e-238	0.851236	0.146743	0.00202158	NA	BACH2	PSC	MS
rs663743	99	1.46406e-17	2.07639e-17	0.413191	0.585995	0.000813783	NA	CCDC88B	PSC	MS
rs725613	204	0	0	0.000422287	0.999576	1.7906e-06	NA	CLEC16A	PSC	MS
rs72837826	120	2.48743e-136	1.78549e-133	0.00139119	0.998606	2.65304e-06	NA	BCL211	PSC	MS
rs7426056	116	0	0	0.0454567	0.954436	0.000107001	NA	CD28	PSC	MS
rs80060485	157	2.21297e-234	9.86304e-234	0.183204	0.816525	0.000271174	NA	FOXP1	PSC	MS
rs3184504	1621	2.9676e-129	0.00427429	1.31817e-127	0.181718	0.814007	NA	SH2B3	PSC	MW
rs3184504	1648	2.36928e-128	0.0341251	6.50852e-128	0.0849339	0.880941	NA	SH2B3	PSC	MW
rs13140464	271	1.94343e-05	0.394009	2.42641e-06	0.0435689	0.5624	NA	IL2-IL21	PSC	PBC
rs1788097	422	0.00813973	0.0634535	0.00597725	0.037749	0.88468	NA	CD226	PSC	PBC
rs1893592	637	0.0748837	0.882752	0.00318955	0.0375835	0.00159121	NA	UBASH3A	PSC	PBC
rs2836883	574	6.71128e-08	0.977148	1.33945e-09	0.0194683	0.00338386	NA	ETS2	PSC	PBC
rs3184504	220	0.00455395	0.0161692	0.0109209	0.0293859	0.93897	NA	SH2B3	PSC	PBC
rs3197999	301	7.95576e-15	0.962649	2.66063e-16	0.0321416	0.00520953	NA	MST1	PSC	PBC
rs3748816	254	0.00136111	0.295652	0.000665158	0.138847	0.563475	NA	MMEL1	PSC	PBC
rs4147359	621	9.4357e-09	0.0721566	1.21315e-07	0.927717	0.000126449	NA	IL2RA	PSC	PBC
rs56258221	481	0.288221	0.626897	0.0153875	0.0331049	0.0363898	NA	BACH2	PSC	PBC
rs663743	326	0.000199655	0.00740653	0.0252198	0.935251	0.0319233	NA	CCDC88B	PSC	PBC
rs725613	464	2.02921e-22	8.73854e-19	0.000101505	0.431434	0.568465	NA	CLEC16A	PSC	PBC
rs72837826	301	0.000250788	0.180476	0.000132644	0.0881456	0.730995	NA	BCL211	PSC	PBC
rs7426056	385	0.00221801	0.924753	0.000165559	0.0689876	0.00387542	NA	CD28	PSC	PBC
rs80060485	342	0.0187851	0.0988006	0.140702	0.740007	0.00170566	NA	FOXP1	PSC	PBC
rs13140464	1807	2.20051e-07	0.00907593	2.27005e-05	0.935719	0.055182	NA	IL2-IL21	PSC	RhA
rs1788097	2356	0.0141421	0.856766	0.0017957	0.108602	0.0186942	NA	CD226	PSC	RhA
rs1893592	334	5.79834e-06	6.38853e-05	0.00390773	0.0334289	0.962594	NA	UBASH3A	PSC	RhA
rs2836883	2505	5.05483e-09	0.919959	4.32364e-10	0.0786749	0.00136621	NA	ETS2	PSC	RhA
rs3184504	899	5.57612e-11	1.29367e-07	0.000290207	0.669987	0.329723	NA	SH2B3	PSC	RhA
rs3197999	1149	4.24016e-15	0.960486	1.70267e-16	0.0385597	0.000953859	NA	MST1	PSC	RhA
rs3748816	1413	2.33332e-17	2.33264e-14	0.000504725	0.49958	0.499915	NA	MMEL1	PSC	RhA
rs4147359	2469	4.69955e-22	2.03568e-15	1.01632e-08	0.034367	0.965633	NA	IL2RA	PSC	RhA
rs56258221	1854	0.00245663	0.051211	0.00402338	0.0752005	0.867109	NA	BACH2	PSC	RhA
rs663743	1226	0.0184024	0.6201	0.00161498	0.0513337	0.308549	NA	CCDC88B	PSC	RhA
rs725613	2733	9.71597e-05	0.907032	9.84466e-06	0.0918949	0.000966585	NA	CLEC16A	PSC	RhA
rs72837826	1241	7.38722e-05	0.250303	0.000151086	0.509532	0.23994	NA	BCL211	PSC	RhA
rs7426056	1742	1.57157e-28	2.63595e-25	0.000595826	0.999362	4.20538e-05	NA	CD28	PSC	RhA
rs80060485	1292	0.0236125	0.90973	0.00164596	0.0633985	0.0016126	NA	FOXP1	PSC	RhA
rs13140464	2096	1.40782e-05	0.637575	7.87645e-06	0.356653	0.00574988	NA	IL2-IL21	PSC	SLE
rs1788097	2873	0.00670057	0.495733	0.00340022	0.24911	0.245056	NA	CD226	PSC	SLE
rs1893592	3614	0.0325578	0.454287	0.0342592	0.478019	0.000876745	NA	UBASH3A	PSC	SLE
rs2836883	3018	4.37588e-09	0.872847	6.23655e-10	0.124371	0.00278187	NA	ETS2	PSC	SLE
rs3184504	999	3.35909e-07	0.000779342	0.000117303	0.264813	0.73429	NA	SH2B3	PSC	SLE
rs3197999	1105	3.66439e-15	0.722711	1.3977e-15	0.275646	0.00164303	NA	MST1	PSC	SLE
rs3748816	1628	0.000699232	0.849158	0.000106507	0.129135	0.0209011	NA	MMEL1	PSC	SLE
rs4147359	2997	9.83709e-08	0.792668	2.55696e-08	0.206026	0.00130649	NA	IL2RA	PSC	SLE
rs56258221	2272	0.0280538	0.777354	0.00596831	0.165143	0.0234805	NA	BACH2	PSC	SLE
rs663743	1411	0.0167774	0.826864	0.00226507	0.111203	0.0428906	NA	CCDC88B	PSC	SLE
rs725613	3202	9.62147e-08	0.00108423	8.3823e-05	0.944044	0.0547882	NA	CLEC16A	PSC	SLE
rs72837826	1503	0.000237023	0.833782	2.49798e-05	0.0870833	0.0788723	NA	BCL211	PSC	SLE
rs7426056	2033	0.000421822	0.739197	0.000110983	0.193821	0.066449	NA	CD28	PSC	SLE
rs80060485	1371	0.00652843	0.921139	0.000481213	0.0678576	0.00399338	NA	FOXP1	PSC	SLE
rs13140464	485	1.48812e-11	4.09421e-07	3.63455e-05	0.999962	1.21477e-06	NA	IL2-IL21	PSC	t1dcc
rs1788097	121	0.000117202	0.00399552	0.00680757	0.22443	0.76465	NA	CD226	PSC	t1dcc
rs1893592	33	1.92943e-09	2.12316e-08	0.015596	0.16341	0.820994	NA	UBASH3A	PSC	t1dcc
rs2836883	39	5.68775e-09	0.997533	5.10022e-12	0.000878606	0.00158846	NA	ETS2	PSC	t1dcc
rs3184504	267	2.1173e-37	4.87583e-34	4.35957e-06	3.9892e-05	0.999956	NA	SH2B3	PSC	t1dcc
rs3197999	455	6.27533e-15	0.973416	1.54024e-16	0.0238647	0.00271941	NA	MST1	PSC	t1dcc
rs3748816	191	0.00171508	0.983983	1.47857e-05	0.00842429	0.00586301	NA	MMEL1	PSC	t1dcc
rs4147359	418	6.16587e-32	1.70915e-25	3.60755e-07	0.999996	3.75902e-06	NA	IL2RA	PSC	t1dcc
rs56258221	200	3.47547e-06	2.34218e-05	0.106091	0.713156	0.180726	NA	BACH2	PSC	t1dcc
rs663743	16	0.0659551	0.0926036	0.0105077	0.00650898	0.824425	NA	CCDC88B	PSC	t1dcc
rs725613	725	4.16846e-17	3.31721e-13	4.92202e-05	0.385544	0.614407	NA	CLEC16A	PSC	t1dcc
rs72837826	11	0.998715	0.000445371	0.000834333	3.17977e-07	5.40891e-06	NA	BCL211	PSC	t1dcc
rs7426056	376	1.64653e-13	8.66218e-11	0.00189452	0.996669	0.0014368	NA	CD28	PSC	t1dcc
rs80060485	14	0.192538	0.805874	4.65966e-05	0.00018143	0.00136006	NA	FOXP1	PSC	t1dcc
rs13140464	483	1.62041e-10	4.45816e-06	3.63454e-05	0.999958	1.64016e-06	NA	IL2-IL21	PSC	t1dmeta
rs1788097	121	1.83024e-08	6.23947e-07	0.00755531	0.250145	0.7423	NA	CD226	PSC	t1dmeta
rs1893592	33	1.61483e-11	1.77697e-10	0.0130125	0.134668	0.85232	NA	UBASH3A	PSC	t1dmeta
rs2836883	39	5.68812e-09	0.997599	6.02844e-12	0.00104371	0.00135774	NA	ETS2	PSC	t1dmeta
rs3184504	266	2.94869e-43	6.79041e-40	4.36035e-06	4.17101e-05	0.999954	NA	SH2B3	PSC	t1dmeta
rs3197999	451	6.86772e-15	0.973345	1.76183e-16	0.024953	0.00170164	NA	MST1	PSC	t1dmeta
rs3748816	188	0.00181491	0.987754	1.31907e-05	0.00714625	0.00327138	NA	MMEL1	PSC	t1dmeta
rs4147359	414	4.17501e-35	1.15729e-28	3.60755e-07	0.999997	2.63443e-06	NA	IL2RA	PSC	t1dmeta
rs56258221	200	2.50622e-07	1.68899e-06	0.124479	0.838518	0.0370006	NA	BACH2	PSC	t1dmeta
rs663743	16	0.0340694	0.0478347	0.0116202	0.00732377	0.899152	NA	CCDC88B	PSC	t1dmeta
rs725613	707	1.04929e-20	8.36566e-17	8.61046e-05	0.683322	0.316592	NA	CLEC16A	PSC	t1dmeta
rs72837826	11	0.998081	0.000445088	0.00146852	6.06242e-07	4.86354e-06	NA	BCL211	PSC	t1dmeta
rs7426056	374	1.11685e-17	5.87558e-15	0.00189426	0.996525	0.00158029	NA	CD28	PSC	t1dmeta
rs80060485	14	0.192113	0.804093	6.77956e-05	0.000248988	0.00347719	NA	FOXP1	PSC	t1dmeta
rs13140464	925	2.25561e-05	0.915669	1.92009e-06	0.077882	0.00642495	ENSG00000123737.8	IL2-IL21	PSC	mono/gene_nor_combat
rs13140464	1012	2.22585e-05	0.90359	2.2205e-06	0.0900784	0.00630752	ENSG00000138686.5	IL2-IL21	PSC	mono/gene_nor_combat
rs13140464	1426	2.15414e-05	0.874481	2.90949e-06	0.118037	0.00745676	ENSG00000138688.10	IL2-IL21	PSC	mono/gene_nor_combat
rs13140464	1426	3.12569e-11	1.26889e-06	2.46327e-05	0.999974	1.35668e-07	ENSG00000145375.6	IL2-IL21	PSC	mono/gene_nor_combat
rs13140464	930	2.28004e-05	0.925586	1.68122e-06	0.0681872	0.00620191	ENSG00000145386.5	IL2-IL21	PSC	mono/gene_nor_combat
rs13140464	785	2.28329e-05	0.926903	1.62831e-06	0.0660311	0.00704148	ENSG00000164111.9	IL2-IL21	PSC	mono/gene_nor_combat
rs13140464	1426	7.7991e-06	0.316608	1.67822e-05	0.681259	0.00210907	ENSG00000170917.8	IL2-IL21	PSC	mono/gene_nor_combat
rs13140464	1426	2.13615e-05	0.86718	3.11939e-06	0.126571	0.00622455	ENSG00000181004.5	IL2-IL21	PSC	mono/gene_nor_combat
rs13140464	1426	1.95977e-05	0.795576	3.9671e-06	0.160608	0.0437925	ENSG00000237868.1	IL2-IL21	PSC	mono/gene_nor_combat
rs13140464	1108	0.000109151	0.913978	9.50835e-06	0.079555	0.00634808	ENSG00000164056.6	IL2-IL21	PSC	mono/gene_nor_combat
rs1788097	1199	0.013996	0.88666	0.00144238	0.09131	0.00659159	ENSG00000150636.11	CD226	PSC	mono/gene_nor_combat
rs1788097	1615	0.0113229	0.717651	0.00404954	0.256557	0.0104195	ENSG00000150637.4	CD226	PSC	mono/gene_nor_combat
rs1788097	857	0.906676	0.0235515	0.0678059	0.00175923	0.000207412	ENSG00000166479.5	CD226	PSC	mono/gene_nor_combat
rs1788097	1615	0.0132658	0.840792	0.00217082	0.137525	0.0062466	ENSG00000170677.5	CD226	PSC	mono/gene_nor_combat
rs1788097	1615	0.0132948	0.842625	0.00205859	0.130357	0.0116645	ENSG00000176225.8	CD226	PSC	mono/gene_nor_combat
rs1788097	1513	0.0132922	0.842415	0.00212122	0.134357	0.00781431	ENSG00000214255.4	CD226	PSC	mono/gene_nor_combat
rs1893592	330	0.0804918	0.8873	0.00218969	0.0240785	0.00594033	ENSG00000141956.9	UBASH3A	PSC	mono/gene_nor_combat
rs1893592	183	0.972785	0.00820036	0.0187716	0.000157388	8.52826e-05	ENSG00000157601.9	UBASH3A	PSC	mono/gene_nor_combat
rs1893592	355	0.0790334	0.87129	0.00367571	0.0404669	0.00553354	ENSG00000157617.12	UBASH3A	PSC	mono/gene_nor_combat
rs1893592	355	0.0782918	0.863115	0.00444453	0.0489459	0.00520317	ENSG00000160179.14	UBASH3A	PSC	mono/gene_nor_combat
rs1893592	355	0.0477245	0.526131	0.00251766	0.0237568	0.39987	ENSG00000160185.9	UBASH3A	PSC	mono/gene_nor_combat
rs1893592	355	0.078189	0.861982	0.0044002	0.0484394	0.00698969	ENSG00000160190.8	UBASH3A	PSC	mono/gene_nor_combat
rs1893592	355	0.0783155	0.863376	0.00326021	0.0357487	0.0192995	ENSG00000160193.7	UBASH3A	PSC	mono/gene_nor_combat
rs1893592	355	0.0109806	0.121053	0.0719722	0.79342	0.00257418	ENSG00000160194.12	UBASH3A	PSC	mono/gene_nor_combat
rs1893592	355	0.0797072	0.878719	0.00299817	0.0329971	0.00557895	ENSG00000173276.9	UBASH3A	PSC	mono/gene_nor_combat
rs1893592	160	0.976497	0.00554903	0.0177961	0.000100551	5.77151e-05	ENSG00000183486.8	UBASH3A	PSC	mono/gene_nor_combat
rs1893592	334	0.0797534	0.879172	0.00293575	0.0323042	0.00583507	ENSG00000215494.1	UBASH3A	PSC	mono/gene_nor_combat
rs1893592	355	0.0797565	0.879262	0.00276301	0.0303819	0.00783646	ENSG00000237232.3	UBASH3A	PSC	mono/gene_nor_combat
rs1893592	347	0.0771846	0.850893	0.00551339	0.0607234	0.00568556	ENSG00000160199.9	UBASH3A	PSC	mono/gene_nor_combat
rs1893592	313	0.0801749	0.883752	0.00218955	0.0240366	0.00984682	ENSG00000160201.7	UBASH3A	PSC	mono/gene_nor_combat
rs1893592	197	0.0803984	0.885886	0.00214151	0.0235161	0.00805816	ENSG00000237989.1	UBASH3A	PSC	mono/gene_nor_combat
rs1893592	172	0.0809176	0.891381	0.00155722	0.0170634	0.00908098	ENSG00000142178.7	UBASH3A	PSC	mono/gene_nor_combat
rs1893592	124	0.98508	0.00436419	0.010471	4.60037e-05	3.85666e-05	ENSG00000234289.4	UBASH3A	PSC	mono/gene_nor_combat
rs1893592	94	0.98858	0.00333846	0.00802523	2.68062e-05	2.95211e-05	ENSG00000160208.11	UBASH3A	PSC	mono/gene_nor_combat
rs1893592	75	0.989404	0.00220995	0.00834503	1.84135e-05	2.26067e-05	ENSG00000160209.13	UBASH3A	PSC	mono/gene_nor_combat
rs1893592	75	0.991631	0.00221492	0.00612204	1.349e-05	1.84286e-05	ENSG00000241238.1	UBASH3A	PSC	mono/gene_nor_combat
rs1893592	60	0.993407	0.00179141	0.00477829	8.46437e-06	1.52314e-05	ENSG00000160213.5	UBASH3A	PSC	mono/gene_nor_combat
rs1893592	50	0.992983	0.00155256	0.00543881	8.33003e-06	1.73725e-05	ENSG00000160214.8	UBASH3A	PSC	mono/gene_nor_combat
rs1893592	46	0.994978	0.00136264	0.00364319	4.87661e-06	1.12813e-05	ENSG00000215458.4	UBASH3A	PSC	mono/gene_nor_combat
rs1893592	27	0.997229	0.000892782	0.00186924	1.59841e-06	7.50508e-06	ENSG00000160216.14	UBASH3A	PSC	mono/gene_nor_combat
rs2836883	1457	4.68729e-09	0.877236	6.27023e-10	0.117294	0.00547033	ENSG00000157551.12	ETS2	PSC	mono/gene_nor_combat
rs2836883	2332	4.3146e-09	0.807487	1.00133e-09	0.187349	0.00516424	ENSG00000157554.14	ETS2	PSC	mono/gene_nor_combat
rs2836883	2332	7.32903e-13	0.000137164	7.38398e-10	0.129489	0.870374	ENSG00000157557.7	ETS2	PSC	mono/gene_nor_combat
rs2836883	2332	8.11511e-42	1.51876e-33	5.34324e-09	1	1.70621e-11	ENSG00000182093.9	ETS2	PSC	mono/gene_nor_combat
rs2836883	2332	2.09333e-25	3.91771e-17	5.34324e-09	1	8.41576e-12	ENSG00000183527.7	ETS2	PSC	mono/gene_nor_combat
rs2836883	2332	4.16381e-09	0.779266	1.15441e-09	0.216003	0.00473138	ENSG00000185658.9	ETS2	PSC	mono/gene_nor_combat
rs2836883	2332	9.80498e-25	1.83502e-16	5.34324e-09	1	1.41693e-11	ENSG00000205581.6	ETS2	PSC	mono/gene_nor_combat
rs2836883	2332	4.32658e-09	0.809729	9.90901e-10	0.185401	0.00487007	ENSG00000228861.4	ETS2	PSC	mono/gene_nor_combat
rs2836883	2332	4.37111e-09	0.818063	9.04531e-10	0.169157	0.0127798	ENSG00000229623.1	ETS2	PSC	mono/gene_nor_combat
rs2836883	2332	3.27912e-09	0.613695	2.03014e-09	0.379881	0.00642412	ENSG00000235701.1	ETS2	PSC	mono/gene_nor_combat
rs2836883	2332	3.88683e-09	0.727429	1.2965e-09	0.242341	0.0302295	ENSG00000235888.1	ETS2	PSC	mono/gene_nor_combat
rs2836883	2332	2.24199e-09	0.419593	3.05064e-09	0.570839	0.00956778	ENSG00000237373.1	ETS2	PSC	mono/gene_nor_combat
rs3184504	29	0.96934	0.027047	0.00322973	8.71559e-05	0.000296149	ENSG00000076513.11	SH2B3	PSC	mono/gene_nor_combat
rs3184504	673	0.00033535	0.778019	5.30331e-05	0.122042	0.0995499	ENSG00000089022.8	SH2B3	PSC	mono/gene_nor_combat
rs3184504	673	0.000405561	0.94091	2.14776e-05	0.0497393	0.00892379	ENSG00000089234.10	SH2B3	PSC	mono/gene_nor_combat
rs3184504	284	0.000422129	0.97116	9.9651e-06	0.0228706	0.00553714	ENSG00000111229.10	SH2B3	PSC	mono/gene_nor_combat
rs3184504	295	0.000404918	0.93327	2.43113e-05	0.0559299	0.0103705	ENSG00000111231.3	SH2B3	PSC	mono/gene_nor_combat
rs3184504	308	0.000412165	0.956063	1.49268e-05	0.0345347	0.00897492	ENSG00000111237.12	SH2B3	PSC	mono/gene_nor_combat
rs3184504	673	0.000315182	0.731228	5.10867e-05	0.117008	0.151397	ENSG00000111252.5	SH2B3	PSC	mono/gene_nor_combat
rs3184504	673	0.000368631	0.855232	5.63291e-05	0.130547	0.013796	ENSG00000111271.9	SH2B3	PSC	mono/gene_nor_combat
rs3184504	673	0.000180592	0.418978	0.000245446	0.569327	0.0112682	ENSG00000111275.6	SH2B3	PSC	mono/gene_nor_combat
rs3184504	84	0.963639	0.0298343	0.0061594	0.000188915	0.000178064	ENSG00000122970.11	SH2B3	PSC	mono/gene_nor_combat
rs3184504	408	0.00041091	0.953275	1.51969e-05	0.035144	0.0111545	ENSG00000122986.9	SH2B3	PSC	mono/gene_nor_combat
rs3184504	29	0.971098	0.027096	0.0016084	4.33333e-05	0.000154506	ENSG00000139436.14	SH2B3	PSC	mono/gene_nor_combat
rs3184504	29	0.970992	0.0270931	0.00170609	4.59786e-05	0.000162557	ENSG00000139437.13	SH2B3	PSC	mono/gene_nor_combat
rs3184504	318	0.000370116	0.858545	1.97583e-05	0.0448707	0.0961941	ENSG00000151164.14	SH2B3	PSC	mono/gene_nor_combat
rs3184504	228	0.93724	0.0391827	0.0218424	0.000904854	0.000830215	ENSG00000174437.10	SH2B3	PSC	mono/gene_nor_combat
rs3184504	31	0.970386	0.0274225	0.00196897	5.39563e-05	0.000168581	ENSG00000174456.7	SH2B3	PSC	mono/gene_nor_combat
rs3184504	426	0.000412541	0.957063	1.57283e-05	0.0364276	0.00608074	ENSG00000186298.7	SH2B3	PSC	mono/gene_nor_combat
rs3184504	259	0.904014	0.0737151	0.0197803	0.00160406	0.000887001	ENSG00000196510.6	SH2B3	PSC	mono/gene_nor_combat
rs3184504	345	0.000414635	0.961858	1.39404e-05	0.0322842	0.00542905	ENSG00000196850.4	SH2B3	PSC	mono/gene_nor_combat
rs3184504	673	1.56255e-09	3.62515e-06	0.000430843	0.999564	1.68586e-06	ENSG00000198270.6	SH2B3	PSC	mono/gene_nor_combat
rs3184504	673	0.000261664	0.607065	0.000159363	0.369496	0.0230182	ENSG00000198324.9	SH2B3	PSC	mono/gene_nor_combat
rs3184504	673	0.000401745	0.932058	2.63563e-05	0.061083	0.00643137	ENSG00000204842.8	SH2B3	PSC	mono/gene_nor_combat
rs3184504	377	0.000383526	0.889744	3.15112e-05	0.0727319	0.0371088	ENSG00000204852.9	SH2B3	PSC	mono/gene_nor_combat
rs3184504	305	0.000415226	0.958446	1.51443e-05	0.0348946	0.00622894	ENSG00000204856.7	SH2B3	PSC	mono/gene_nor_combat
rs3184504	673	5.26383e-07	0.00122122	0.000430309	0.998326	2.23535e-05	ENSG00000229186.2	SH2B3	PSC	mono/gene_nor_combat
rs3184504	673	9.03243e-05	0.209554	0.000338334	0.784891	0.00512569	ENSG00000234608.2	SH2B3	PSC	mono/gene_nor_combat
rs3184504	292	0.00041769	0.960951	1.35879e-05	0.0311865	0.00743088	ENSG00000241680.1	SH2B3	PSC	mono/gene_nor_combat
rs3184504	673	0.000174327	0.404441	0.000249081	0.577698	0.017437	ENSG00000257539.1	SH2B3	PSC	mono/gene_nor_combat
rs3184504	673	2.78355e-05	0.064579	0.000400298	0.928637	0.00635639	ENSG00000257595.1	SH2B3	PSC	mono/gene_nor_combat
rs3184504	673	1.34429e-10	3.11878e-07	0.000430829	0.999531	3.7518e-05	ENSG00000257877.1	SH2B3	PSC	mono/gene_nor_combat
rs3184504	673	0.000401557	0.93162	2.6671e-05	0.0618159	0.00613581	ENSG00000258359.1	SH2B3	PSC	mono/gene_nor_combat
rs3184504	236	0.936488	0.0393739	0.0224461	0.000936167	0.000755969	ENSG00000264626.1	SH2B3	PSC	mono/gene_nor_combat
rs3184504	644	0.000404464	0.938354	2.36694e-05	0.0548492	0.00636918	ENSG00000089248.6	SH2B3	PSC	mono/gene_nor_combat
rs3184504	644	1.73746e-05	0.0403089	0.000411541	0.954728	0.00453431	ENSG00000111300.5	SH2B3	PSC	mono/gene_nor_combat
rs3184504	637	0.00040682	0.94382	2.17373e-05	0.0503767	0.00537454	ENSG00000135148.7	SH2B3	PSC	mono/gene_nor_combat
rs3184504	625	0.000397867	0.923049	2.28762e-05	0.0528357	0.0236944	ENSG00000173064.5	SH2B3	PSC	mono/gene_nor_combat
rs3184504	544	0.000411006	0.953528	1.75434e-05	0.0406466	0.00539718	ENSG00000201428.1	SH2B3	PSC	mono/gene_nor_combat
rs3184504	508	0.00040797	0.946484	1.86421e-05	0.0431501	0.00993919	ENSG00000213152.5	SH2B3	PSC	mono/gene_nor_combat
rs3184504	414	0.000414064	0.960604	1.42164e-05	0.0329208	0.00604659	ENSG00000089009.9	SH2B3	PSC	mono/gene_nor_combat
rs3184504	407	0.000415044	0.962874	1.26633e-05	0.029304	0.00739454	ENSG00000179295.11	SH2B3	PSC	mono/gene_nor_combat
rs3184504	334	0.766456	0.198449	0.0258562	0.00666891	0.00257047	ENSG00000089169.9	SH2B3	PSC	mono/gene_nor_combat
rs3184504	51	0.979594	0.0162605	0.0039603	6.45329e-05	0.000120482	ENSG00000089127.8	SH2B3	PSC	mono/gene_nor_combat
rs3184504	10	0.996621	0.00259296	0.00076554	1.80832e-06	1.83432e-05	ENSG00000111331.8	SH2B3	PSC	mono/gene_nor_combat
rs3197999	1025	3.99219e-15	0.905089	3.81086e-16	0.086312	0.00859906	ENSG00000003756.12	MST1	PSC	mono/gene_nor_combat
rs3197999	1025	3.99278e-54	9.05224e-40	4.41083e-15	1	8.45268e-17	ENSG00000004534.9	MST1	PSC	mono/gene_nor_combat
rs3197999	471	8.78194e-15	0.96214	2.92402e-16	0.0319764	0.00588406	ENSG00000008300.10	MST1	PSC	mono/gene_nor_combat
rs3197999	416	2.52644e-13	0.962093	8.02009e-15	0.0304668	0.00744025	ENSG00000010256.6	MST1	PSC	mono/gene_nor_combat
rs3197999	1025	3.92768e-15	0.890464	4.02632e-16	0.0910982	0.0184379	ENSG00000067560.6	MST1	PSC	mono/gene_nor_combat
rs3197999	550	4.18844e-15	0.949581	1.96328e-16	0.0444509	0.00596826	ENSG00000068745.10	MST1	PSC	mono/gene_nor_combat
rs3197999	372	8.89431e-13	0.968324	2.37711e-14	0.025821	0.00585507	ENSG00000114268.7	MST1	PSC	mono/gene_nor_combat
rs3197999	401	6.78396e-13	0.91983	4.41569e-14	0.0596668	0.0205029	ENSG00000114270.11	MST1	PSC	mono/gene_nor_combat
rs3197999	661	3.21108e-15	0.727999	9.51353e-16	0.215117	0.0568841	ENSG00000114302.11	MST1	PSC	mono/gene_nor_combat
rs3197999	1025	4.02187e-15	0.911818	3.62734e-16	0.0821772	0.00600488	ENSG00000114316.8	MST1	PSC	mono/gene_nor_combat
rs3197999	1025	5.76914e-29	1.30795e-14	4.41083e-15	1	1.25747e-11	ENSG00000145020.10	MST1	PSC	mono/gene_nor_combat
rs3197999	1025	3.62741e-15	0.822388	6.87605e-16	0.155671	0.021941	ENSG00000145022.4	MST1	PSC	mono/gene_nor_combat
rs3197999	1025	2.52096e-17	0.0057154	4.38251e-15	0.993574	0.000710502	ENSG00000145029.7	MST1	PSC	mono/gene_nor_combat
rs3197999	38	0.00597513	0.941137	5.99112e-05	0.00899826	0.0438293	ENSG00000164047.3	MST1	PSC	mono/gene_nor_combat
rs3197999	92	0.000832072	0.925538	1.05278e-05	0.0110851	0.0625348	ENSG00000164048.9	MST1	PSC	mono/gene_nor_combat
rs3197999	239	3.87917e-12	0.967991	1.04472e-13	0.0260096	0.00599896	ENSG00000164050.8	MST1	PSC	mono/gene_nor_combat
rs3197999	250	3.48193e-12	0.970337	7.47561e-14	0.0207437	0.0089189	ENSG00000164051.9	MST1	PSC	mono/gene_nor_combat
rs3197999	272	3.11475e-12	0.941412	1.70993e-13	0.0516119	0.00697592	ENSG00000164053.13	MST1	PSC	mono/gene_nor_combat
rs3197999	313	1.96123e-12	0.95642	7.70196e-14	0.0374987	0.00608137	ENSG00000164054.11	MST1	PSC	mono/gene_nor_combat
rs3197999	1025	3.82526e-15	0.867244	4.51959e-16	0.10216	0.0305965	ENSG00000164062.8	MST1	PSC	mono/gene_nor_combat
rs3197999	1025	9.7237e-16	0.220451	3.24372e-15	0.734953	0.044596	ENSG00000164068.11	MST1	PSC	mono/gene_nor_combat
rs3197999	1025	4.00859e-15	0.908808	3.6934e-16	0.0836596	0.00753226	ENSG00000164077.9	MST1	PSC	mono/gene_nor_combat
rs3197999	979	3.74548e-15	0.849156	6.39873e-16	0.14501	0.00583352	ENSG00000172037.9	MST1	PSC	mono/gene_nor_combat
rs3197999	968	4.06137e-15	0.920774	3.04837e-16	0.0690089	0.0102172	ENSG00000172046.14	MST1	PSC	mono/gene_nor_combat
rs3197999	953	4.01834e-15	0.911018	3.54361e-16	0.0802517	0.00873073	ENSG00000172053.10	MST1	PSC	mono/gene_nor_combat
rs3197999	93	0.000885426	0.984938	6.33683e-06	0.00697709	0.00719298	ENSG00000172113.4	MST1	PSC	mono/gene_nor_combat
rs3197999	1025	4.08202e-15	0.925454	3.02659e-16	0.0685574	0.00598842	ENSG00000173402.7	MST1	PSC	mono/gene_nor_combat
rs3197999	1025	3.31486e-15	0.751528	8.32661e-16	0.188174	0.0602985	ENSG00000173531.10	MST1	PSC	mono/gene_nor_combat
rs3197999	1025	4.0908e-15	0.927445	2.95083e-16	0.0668426	0.00571263	ENSG00000176095.7	MST1	PSC	mono/gene_nor_combat
rs3197999	1003	1.15585e-15	0.262048	3.22306e-15	0.730642	0.00731053	ENSG00000177352.9	MST1	PSC	mono/gene_nor_combat
rs3197999	796	3.36747e-15	0.763456	8.85678e-16	0.200435	0.0361091	ENSG00000177479.15	MST1	PSC	mono/gene_nor_combat
rs3197999	858	3.84306e-15	0.871279	4.97582e-16	0.112649	0.0160728	ENSG00000178035.7	MST1	PSC	mono/gene_nor_combat
rs3197999	848	4.13774e-15	0.938087	2.46529e-16	0.055831	0.00608194	ENSG00000178057.9	MST1	PSC	mono/gene_nor_combat
rs3197999	845	3.62279e-15	0.821342	7.53723e-16	0.170802	0.00785687	ENSG00000178149.12	MST1	PSC	mono/gene_nor_combat
rs3197999	839	6.14301e-31	1.39271e-16	4.41083e-15	1	3.67313e-17	ENSG00000178252.11	MST1	PSC	mono/gene_nor_combat
rs3197999	827	3.75426e-15	0.851148	6.19636e-16	0.140396	0.00845611	ENSG00000178467.12	MST1	PSC	mono/gene_nor_combat
rs3197999	699	3.97851e-15	0.901988	3.84172e-16	0.0869872	0.0110245	ENSG00000178537.5	MST1	PSC	mono/gene_nor_combat
rs3197999	1025	5.80814e-18	0.00131679	4.4041e-15	0.998473	0.000210638	ENSG00000182179.6	MST1	PSC	mono/gene_nor_combat
rs3197999	1025	4.08301e-15	0.92568	3.02873e-16	0.0686088	0.00571124	ENSG00000183763.4	MST1	PSC	mono/gene_nor_combat
rs3197999	1025	3.682e-15	0.834764	5.8633e-16	0.132603	0.0326326	ENSG00000185614.4	MST1	PSC	mono/gene_nor_combat
rs3197999	1015	3.9157e-15	0.887749	4.70041e-16	0.106508	0.00574357	ENSG00000185909.10	MST1	PSC	mono/gene_nor_combat
rs3197999	1025	3.40981e-15	0.773054	9.76318e-16	0.221289	0.00565692	ENSG00000188315.3	MST1	PSC	mono/gene_nor_combat
rs3197999	948	3.82189e-15	0.866479	5.63102e-16	0.127604	0.0059164	ENSG00000198218.5	MST1	PSC	mono/gene_nor_combat
rs3197999	844	3.61076e-15	0.818614	6.62006e-16	0.14977	0.0316154	ENSG00000199032.1	MST1	PSC	mono/gene_nor_combat
rs3197999	844	4.06208e-15	0.920934	3.12382e-16	0.0707384	0.00832803	ENSG00000207605.1	MST1	PSC	mono/gene_nor_combat
rs3197999	498	3.04953e-21	5.97561e-07	5.10329e-15	0.999999	4.66148e-09	ENSG00000213672.3	MST1	PSC	mono/gene_nor_combat
rs3197999	274	3.17214e-12	0.958759	1.12349e-13	0.0338833	0.00735765	ENSG00000213689.5	MST1	PSC	mono/gene_nor_combat
rs3197999	719	3.61823e-15	0.820306	6.10339e-16	0.137955	0.0417382	ENSG00000221883.2	MST1	PSC	mono/gene_nor_combat
rs3197999	662	4.11088e-15	0.931998	2.72093e-16	0.0616237	0.00637831	ENSG00000224424.6	MST1	PSC	mono/gene_nor_combat
rs3197999	444	5.67981e-14	0.613416	2.6441e-14	0.284541	0.102044	ENSG00000225697.6	MST1	PSC	mono/gene_nor_combat
rs3197999	85	0.0014502	0.984485	1.04314e-05	0.00701102	0.00704336	ENSG00000228638.1	MST1	PSC	mono/gene_nor_combat
rs3197999	253	3.48688e-12	0.971717	7.0123e-14	0.0194534	0.00882989	ENSG00000232112.3	MST1	PSC	mono/gene_nor_combat
rs3197999	1025	3.41372e-15	0.773942	9.72918e-16	0.22052	0.0055387	ENSG00000233276.2	MST1	PSC	mono/gene_nor_combat
rs3197999	1025	4.01917e-15	0.911207	3.67119e-16	0.0831751	0.00561822	ENSG00000235908.1	MST1	PSC	mono/gene_nor_combat
rs3197999	990	3.97633e-15	0.901494	4.02717e-16	0.0912292	0.00727654	ENSG00000114353.12	MST1	PSC	mono/gene_nor_combat
rs3197999	977	3.99758e-15	0.906311	3.85488e-16	0.0873323	0.00635685	ENSG00000213600.2	MST1	PSC	mono/gene_nor_combat
rs3197999	964	4.05776e-15	0.919954	3.25101e-16	0.0736413	0.00640461	ENSG00000230454.1	MST1	PSC	mono/gene_nor_combat
rs3197999	960	3.9351e-15	0.892146	4.50733e-16	0.102131	0.00572323	ENSG00000012171.13	MST1	PSC	mono/gene_nor_combat
rs3197999	944	4.11658e-15	0.933289	2.6896e-16	0.0609194	0.0057914	ENSG00000214706.6	MST1	PSC	mono/gene_nor_combat
rs3197999	943	1.78161e-15	0.403917	2.61026e-15	0.591741	0.00434231	ENSG00000186792.11	MST1	PSC	mono/gene_nor_combat
rs3197999	940	4.013e-15	0.909806	3.42257e-16	0.0774676	0.0127266	ENSG00000243477.1	MST1	PSC	mono/gene_nor_combat
rs3197999	935	4.10318e-15	0.930252	2.78641e-16	0.0631056	0.00664216	ENSG00000114378.12	MST1	PSC	mono/gene_nor_combat
rs3197999	925	3.22289e-15	0.730676	1.14388e-15	0.259235	0.0100891	ENSG00000068001.9	MST1	PSC	mono/gene_nor_combat
rs3197999	922	3.98442e-15	0.903327	3.95723e-16	0.0896461	0.00702695	ENSG00000114383.5	MST1	PSC	mono/gene_nor_combat
rs3197999	913	4.27998e-16	0.0970336	3.97972e-15	0.902255	0.000711808	ENSG00000068028.13	MST1	PSC	mono/gene_nor_combat
rs3197999	907	4.01638e-15	0.910574	3.65656e-16	0.0828338	0.00659239	ENSG00000004838.9	MST1	PSC	mono/gene_nor_combat
rs3197999	897	4.02385e-15	0.912267	3.55431e-16	0.0805092	0.00722377	ENSG00000114388.8	MST1	PSC	mono/gene_nor_combat
rs3197999	895	3.89941e-15	0.884029	4.44712e-16	0.100667	0.0153045	ENSG00000114395.6	MST1	PSC	mono/gene_nor_combat
rs3197999	889	4.09066e-15	0.92728	2.66683e-16	0.0603284	0.012392	ENSG00000126062.3	MST1	PSC	mono/gene_nor_combat
rs3197999	881	4.1087e-15	0.931216	2.77509e-16	0.0628366	0.00594786	ENSG00000007402.7	MST1	PSC	mono/gene_nor_combat
rs3197999	659	4.18448e-15	0.944837	2.15085e-16	0.0484986	0.00666418	ENSG00000088543.10	MST1	PSC	mono/gene_nor_combat
rs3197999	649	4.1195e-15	0.92927	2.88142e-16	0.0649406	0.00578963	ENSG00000114735.5	MST1	PSC	mono/gene_nor_combat
rs3197999	617	4.18861e-15	0.940327	2.36667e-16	0.0530646	0.00660819	ENSG00000114737.11	MST1	PSC	mono/gene_nor_combat
rs3197999	609	4.06742e-15	0.906657	3.76209e-16	0.0837637	0.00957963	ENSG00000114738.6	MST1	PSC	mono/gene_nor_combat
rs3197999	536	1.31713e-14	0.94292	6.99662e-16	0.0500175	0.00706259	ENSG00000088538.11	MST1	PSC	mono/gene_nor_combat
rs3748816	645	0.00109342	0.930884	7.33613e-05	0.0624005	0.00554888	ENSG00000008128.17	MMEL1	PSC	mono/gene_nor_combat
rs3748816	660	0.000947728	0.945697	4.77188e-05	0.0475591	0.00574791	ENSG00000008130.11	MMEL1	PSC	mono/gene_nor_combat
rs3748816	1105	0.000865958	0.86554	0.000127302	0.127177	0.00628956	ENSG00000067606.11	MMEL1	PSC	mono/gene_nor_combat
rs3748816	734	0.000908858	0.908408	8.40431e-05	0.0839348	0.00666474	ENSG00000078369.11	MMEL1	PSC	mono/gene_nor_combat
rs3748816	178	0.98041	0.00497564	0.0144994	7.31674e-05	4.18247e-05	ENSG00000078808.11	MMEL1	PSC	mono/gene_nor_combat
rs3748816	308	0.959859	0.00856235	0.0312171	0.000277627	8.4268e-05	ENSG00000107404.13	MMEL1	PSC	mono/gene_nor_combat
rs3748816	1105	0.00091093	0.91049	8.29761e-05	0.0828796	0.00563611	ENSG00000116151.8	MMEL1	PSC	mono/gene_nor_combat
rs3748816	282	0.969839	0.00794982	0.0219674	0.000179421	6.47419e-05	ENSG00000127054.13	MMEL1	PSC	mono/gene_nor_combat
rs3748816	282	0.96412	0.00790294	0.0276729	0.000226054	7.82404e-05	ENSG00000131584.13	MMEL1	PSC	mono/gene_nor_combat
rs3748816	46	0.992927	0.00142217	0.00562715	7.90173e-06	1.58061e-05	ENSG00000131591.13	MMEL1	PSC	mono/gene_nor_combat
rs3748816	1105	2.23294e-11	2.23186e-08	0.000626528	0.622456	0.376917	ENSG00000142606.11	MMEL1	PSC	mono/gene_nor_combat
rs3748816	1105	0.000592091	0.591805	0.000309838	0.308702	0.098591	ENSG00000149527.11	MMEL1	PSC	mono/gene_nor_combat
rs3748816	1105	6.03439e-11	6.03148e-08	0.000933346	0.932227	0.0668395	ENSG00000157870.10	MMEL1	PSC	mono/gene_nor_combat
rs3748816	1105	0.00083416	0.833757	0.000144894	0.144617	0.0206465	ENSG00000157873.12	MMEL1	PSC	mono/gene_nor_combat
rs3748816	1105	0.000899051	0.898617	9.39008e-05	0.0937894	0.00660105	ENSG00000157881.8	MMEL1	PSC	mono/gene_nor_combat
rs3748816	1105	0.000900007	0.899572	9.3736e-05	0.0936328	0.00580143	ENSG00000157911.5	MMEL1	PSC	mono/gene_nor_combat
rs3748816	1105	0.000906324	0.905886	8.75961e-05	0.0874976	0.00562249	ENSG00000157916.13	MMEL1	PSC	mono/gene_nor_combat
rs3748816	1105	0.000901649	0.901214	9.06825e-05	0.0905664	0.00722748	ENSG00000157933.9	MMEL1	PSC	mono/gene_nor_combat
rs3748816	442	0.953973	0.0125895	0.0329063	0.00043328	9.81381e-05	ENSG00000160072.13	MMEL1	PSC	mono/gene_nor_combat
rs3748816	510	0.0424428	0.911332	0.00175444	0.0376026	0.00686847	ENSG00000160075.9	MMEL1	PSC	mono/gene_nor_combat
rs3748816	245	0.966932	0.00668517	0.0261294	0.000179923	7.30268e-05	ENSG00000160087.16	MMEL1	PSC	mono/gene_nor_combat
rs3748816	265	0.96584	0.00726195	0.0266205	0.000199371	7.82408e-05	ENSG00000162572.14	MMEL1	PSC	mono/gene_nor_combat
rs3748816	1105	6.21797e-05	0.0621497	0.000936829	0.936372	0.000479058	ENSG00000162585.11	MMEL1	PSC	mono/gene_nor_combat
rs3748816	286	0.96013	0.00805549	0.0314619	0.000263071	8.94277e-05	ENSG00000169962.4	MMEL1	PSC	mono/gene_nor_combat
rs3748816	282	0.96677	0.00792467	0.0250271	0.000204409	7.39559e-05	ENSG00000169972.7	MMEL1	PSC	mono/gene_nor_combat
rs3748816	345	0.963787	0.00951414	0.026363	0.000259485	7.60455e-05	ENSG00000175756.9	MMEL1	PSC	mono/gene_nor_combat
rs3748816	183	0.975533	0.00505452	0.0192592	9.92511e-05	5.36517e-05	ENSG00000176022.3	MMEL1	PSC	mono/gene_nor_combat
rs3748816	1105	0.000608738	0.608444	0.000386925	0.3867	0.00386047	ENSG00000182873.4	MMEL1	PSC	mono/gene_nor_combat
rs3748816	640	0.00109643	0.933442	7.00692e-05	0.0595953	0.00579637	ENSG00000189339.7	MMEL1	PSC	mono/gene_nor_combat
rs3748816	632	0.00113583	0.9124	9.1536e-05	0.0734	0.0129724	ENSG00000189409.8	MMEL1	PSC	mono/gene_nor_combat
rs3748816	625	0.00115156	0.894909	9.23366e-05	0.0714333	0.0324141	ENSG00000197530.8	MMEL1	PSC	mono/gene_nor_combat
rs3748816	478	0.947953	0.0143304	0.0370402	0.000558764	0.000117945	ENSG00000197785.9	MMEL1	PSC	mono/gene_nor_combat
rs3748816	512	0.0414998	0.906675	0.00187862	0.0409535	0.00899334	ENSG00000215014.3	MMEL1	PSC	mono/gene_nor_combat
rs3748816	645	0.00109828	0.93502	6.82408e-05	0.0580389	0.00577452	ENSG00000215790.2	MMEL1	PSC	mono/gene_nor_combat
rs3748816	1105	0.000806481	0.806092	0.000140442	0.139843	0.0531189	ENSG00000215912.7	MMEL1	PSC	mono/gene_nor_combat
rs3748816	434	0.951704	0.0120607	0.0356756	0.000451018	0.000109028	ENSG00000215915.5	MMEL1	PSC	mono/gene_nor_combat
rs3748816	379	0.959796	0.0104212	0.0293784	0.00031812	8.61918e-05	ENSG00000221978.7	MMEL1	PSC	mono/gene_nor_combat
rs3748816	282	0.971847	0.00796628	0.0199629	0.000163029	6.08106e-05	ENSG00000224051.2	MMEL1	PSC	mono/gene_nor_combat
rs3748816	383	0.94612	0.010409	0.0428849	0.000470653	0.000115768	ENSG00000224870.3	MMEL1	PSC	mono/gene_nor_combat
rs3748816	1105	0.000170977	0.170895	0.000805655	0.805035	0.0230933	ENSG00000225931.2	MMEL1	PSC	mono/gene_nor_combat
rs3748816	645	0.00110576	0.941386	5.8127e-05	0.0494058	0.00804477	ENSG00000227775.3	MMEL1	PSC	mono/gene_nor_combat
rs3748816	572	0.00258845	0.945447	0.000126596	0.0461835	0.00565491	ENSG00000228594.1	MMEL1	PSC	mono/gene_nor_combat
rs3748816	1105	0.000756552	0.756187	0.000200967	0.200446	0.0424095	ENSG00000238164.2	MMEL1	PSC	mono/gene_nor_combat
rs3748816	282	0.970787	0.0079576	0.0210203	0.000171674	6.30753e-05	ENSG00000240731.1	MMEL1	PSC	mono/gene_nor_combat
rs3748816	392	0.933048	0.0104875	0.0556891	0.000624442	0.000150804	ENSG00000242485.1	MMEL1	PSC	mono/gene_nor_combat
rs3748816	639	0.00106579	0.907336	9.80592e-05	0.0833994	0.00810093	ENSG00000248333.3	MMEL1	PSC	mono/gene_nor_combat
rs3748816	213	0.974193	0.00587199	0.0197613	0.000118561	5.51044e-05	ENSG00000260179.1	MMEL1	PSC	mono/gene_nor_combat
rs3748816	645	0.00108628	0.9248	8.05021e-05	0.0684798	0.00555346	ENSG00000268575.1	MMEL1	PSC	mono/gene_nor_combat
rs3748816	1105	1.27076e-06	0.00127015	0.000998202	0.99772	1.03687e-05	ENSG00000269554.1	MMEL1	PSC	mono/gene_nor_combat
rs3748816	671	0.000933923	0.93346	5.78888e-05	0.0577824	0.00776559	ENSG00000162591.10	MMEL1	PSC	mono/gene_nor_combat
rs3748816	511	0.00183247	0.940316	9.74345e-05	0.0499193	0.00783458	ENSG00000158109.9	MMEL1	PSC	mono/gene_nor_combat
rs3748816	508	0.00197744	0.955381	7.64895e-05	0.0368985	0.00566684	ENSG00000116213.10	MMEL1	PSC	mono/gene_nor_combat
rs3748816	460	0.00644286	0.954635	0.00022285	0.0329622	0.00573696	ENSG00000227372.5	MMEL1	PSC	mono/gene_nor_combat
rs3748816	458	0.00644761	0.955334	0.000215371	0.0318496	0.00615363	ENSG00000130764.5	MMEL1	PSC	mono/gene_nor_combat
rs3748816	435	0.887226	0.0752657	0.0339598	0.00287416	0.000674259	ENSG00000116198.8	MMEL1	PSC	mono/gene_nor_combat
rs3748816	411	0.944038	0.0138408	0.0413325	0.000604138	0.000184956	ENSG00000169598.11	MMEL1	PSC	mono/gene_nor_combat
rs3748816	386	0.924217	0.0122271	0.0625415	0.000825513	0.000188994	ENSG00000198912.6	MMEL1	PSC	mono/gene_nor_combat
rs3748816	383	0.959626	0.0126286	0.0272899	0.000358156	9.77629e-05	ENSG00000236423.1	MMEL1	PSC	mono/gene_nor_combat
rs4147359	1859	1.03302e-15	4.47619e-09	2.30782e-07	1	5.78669e-10	ENSG00000057608.11	IL2RA	PSC	mono/gene_nor_combat
rs4147359	1859	1.92426e-07	0.833802	3.717e-08	0.161009	0.00518856	ENSG00000065675.9	IL2RA	PSC	mono/gene_nor_combat
rs4147359	1859	1.84971e-07	0.801496	3.29745e-08	0.14232	0.0561841	ENSG00000108021.14	IL2RA	PSC	mono/gene_nor_combat
rs4147359	1859	3.29776e-13	1.42895e-06	2.30782e-07	0.999998	1.04892e-08	ENSG00000134452.13	IL2RA	PSC	mono/gene_nor_combat
rs4147359	1859	1.89584e-07	0.821485	3.98245e-08	0.172503	0.00601103	ENSG00000134453.10	IL2RA	PSC	mono/gene_nor_combat
rs4147359	1859	1.72088e-07	0.745675	5.76095e-08	0.24958	0.00474488	ENSG00000134461.9	IL2RA	PSC	mono/gene_nor_combat
rs4147359	1859	1.28853e-13	5.58332e-07	2.30782e-07	0.999999	4.07785e-09	ENSG00000134470.13	IL2RA	PSC	mono/gene_nor_combat
rs4147359	583	0.92433	0.0264308	0.0476384	0.00135979	0.000240709	ENSG00000165568.12	IL2RA	PSC	mono/gene_nor_combat
rs4147359	1859	1.77362e-07	0.768525	5.10216e-08	0.220976	0.0104987	ENSG00000170525.13	IL2RA	PSC	mono/gene_nor_combat
rs4147359	1710	1.91084e-07	0.827983	3.85244e-08	0.166879	0.00513838	ENSG00000173848.14	IL2RA	PSC	mono/gene_nor_combat
rs4147359	854	0.876036	0.0410193	0.078822	0.00368638	0.000436021	ENSG00000187134.8	IL2RA	PSC	mono/gene_nor_combat
rs4147359	1104	2.05983e-07	0.892533	2.3121e-08	0.100111	0.007356	ENSG00000196139.5	IL2RA	PSC	mono/gene_nor_combat
rs4147359	1859	1.6076e-07	0.696589	6.8751e-08	0.297849	0.00556195	ENSG00000196372.7	IL2RA	PSC	mono/gene_nor_combat
rs4147359	1859	1.91694e-07	0.830629	3.79248e-08	0.164281	0.00508947	ENSG00000201581.1	IL2RA	PSC	mono/gene_nor_combat
rs4147359	1859	1.98119e-07	0.858469	3.11924e-08	0.135095	0.00643602	ENSG00000212743.1	IL2RA	PSC	mono/gene_nor_combat
rs4147359	1859	1.96428e-07	0.851141	3.28768e-08	0.142394	0.0064651	ENSG00000215244.1	IL2RA	PSC	mono/gene_nor_combat
rs4147359	1376	2.03054e-07	0.879853	2.65068e-08	0.114803	0.00534385	ENSG00000215267.3	IL2RA	PSC	mono/gene_nor_combat
rs4147359	1859	1.96154e-07	0.849955	3.32258e-08	0.143909	0.00613535	ENSG00000224502.1	IL2RA	PSC	mono/gene_nor_combat
rs4147359	1859	7.92519e-09	0.0343406	2.22779e-07	0.96532	0.000339002	ENSG00000232807.1	IL2RA	PSC	mono/gene_nor_combat
rs4147359	1859	1.91142e-07	0.828236	3.72267e-08	0.161201	0.0105624	ENSG00000263628.1	IL2RA	PSC	mono/gene_nor_combat
rs4147359	1827	1.87905e-07	0.814208	4.14759e-08	0.179658	0.006134	ENSG00000237943.1	IL2RA	PSC	mono/gene_nor_combat
rs4147359	619	0.777756	0.142226	0.0664943	0.0121458	0.00137763	ENSG00000198879.6	IL2RA	PSC	mono/gene_nor_combat
rs56258221	741	0.0423163	0.889989	0.00279786	0.0587829	0.00611429	ENSG00000025039.9	BACH2	PSC	mono/gene_nor_combat
rs56258221	1240	0.0285899	0.601753	0.0165663	0.34864	0.00445072	ENSG00000083099.6	BACH2	PSC	mono/gene_nor_combat
rs56258221	278	0.961985	0.0115623	0.0260276	0.000311694	0.000113527	ENSG00000111880.11	BACH2	PSC	mono/gene_nor_combat
rs56258221	593	0.35306	0.591877	0.0191918	0.0321362	0.00373488	ENSG00000111886.8	BACH2	PSC	mono/gene_nor_combat
rs56258221	1555	0.0163584	0.344516	0.0288423	0.607404	0.00287883	ENSG00000112159.7	BACH2	PSC	mono/gene_nor_combat
rs56258221	1557	0.0389798	0.82094	0.00533241	0.112077	0.0226701	ENSG00000112182.9	BACH2	PSC	mono/gene_nor_combat
rs56258221	1557	0.0382295	0.805139	0.00678078	0.142737	0.00711396	ENSG00000118412.8	BACH2	PSC	mono/gene_nor_combat
rs56258221	1216	0.0404168	0.850659	0.00446163	0.093798	0.0106642	ENSG00000135299.11	BACH2	PSC	mono/gene_nor_combat
rs56258221	1557	2.31342e-05	0.000487222	0.0453029	0.954108	7.90897e-05	ENSG00000135341.13	BACH2	PSC	mono/gene_nor_combat
rs56258221	399	0.931282	0.0179805	0.0495698	0.000954927	0.000212859	ENSG00000146278.10	BACH2	PSC	mono/gene_nor_combat
rs56258221	455	0.814763	0.141153	0.0366993	0.00634758	0.00103709	ENSG00000146281.5	BACH2	PSC	mono/gene_nor_combat
rs56258221	664	0.0433874	0.885377	0.00292547	0.0596112	0.00869861	ENSG00000198833.6	BACH2	PSC	mono/gene_nor_combat
rs56258221	322	0.961091	0.014456	0.0239801	0.000359555	0.000113576	ENSG00000220130.1	BACH2	PSC	mono/gene_nor_combat
rs56258221	389	0.949828	0.0181345	0.0312807	0.000595608	0.00016152	ENSG00000223001.1	BACH2	PSC	mono/gene_nor_combat
rs663743	1104	0.0301797	0.877275	0.00278626	0.0809035	0.00885583	ENSG00000002330.9	CCDC88B	PSC	mono/gene_nor_combat
rs663743	1104	0.0298992	0.869121	0.00316207	0.0918565	0.00596069	ENSG00000068831.14	CCDC88B	PSC	mono/gene_nor_combat
rs663743	1104	0.0295133	0.857905	0.00353254	0.102621	0.00642808	ENSG00000068976.9	CCDC88B	PSC	mono/gene_nor_combat
rs663743	1104	0.0296914	0.863082	0.00339098	0.0985172	0.00531854	ENSG00000072518.15	CCDC88B	PSC	mono/gene_nor_combat
rs663743	1104	0.0235102	0.683402	0.00935671	0.271866	0.0118649	ENSG00000110011.9	CCDC88B	PSC	mono/gene_nor_combat
rs663743	1104	0.00149942	0.0435857	0.0317465	0.922816	0.000352136	ENSG00000110583.8	CCDC88B	PSC	mono/gene_nor_combat
rs663743	1104	0.0241677	0.702518	0.0088274	0.256519	0.00796861	ENSG00000126432.9	CCDC88B	PSC	mono/gene_nor_combat
rs663743	1104	0.0304322	0.884614	0.00264986	0.0769737	0.00532978	ENSG00000133315.6	CCDC88B	PSC	mono/gene_nor_combat
rs663743	3	0.999736	6.55654e-05	0.000197908	8.44659e-09	4.53273e-07	ENSG00000133316.9	CCDC88B	PSC	mono/gene_nor_combat
rs663743	825	0.030678	0.891142	0.00238961	0.0693496	0.00644063	ENSG00000133317.10	CCDC88B	PSC	mono/gene_nor_combat
rs663743	1049	0.028516	0.828789	0.00405657	0.117691	0.0209475	ENSG00000133318.9	CCDC88B	PSC	mono/gene_nor_combat
rs663743	861	0.0305712	0.88811	0.0025158	0.0730277	0.00577519	ENSG00000133321.6	CCDC88B	PSC	mono/gene_nor_combat
rs663743	1104	0.0302637	0.879717	0.00282148	0.0819636	0.00523464	ENSG00000133895.9	CCDC88B	PSC	mono/gene_nor_combat
rs663743	1104	0.024338	0.707466	0.00814516	0.236532	0.0235189	ENSG00000149743.9	CCDC88B	PSC	mono/gene_nor_combat
rs663743	1104	0.0287971	0.837086	0.00364986	0.10585	0.024618	ENSG00000149761.4	CCDC88B	PSC	mono/gene_nor_combat
rs663743	1104	0.0294202	0.855199	0.00362678	0.105361	0.00639294	ENSG00000149781.8	CCDC88B	PSC	mono/gene_nor_combat
rs663743	1104	0.0106216	0.308752	0.0216782	0.629858	0.02909	ENSG00000149782.7	CCDC88B	PSC	mono/gene_nor_combat
rs663743	1104	1.26272e-35	3.67053e-34	0.0332552	0.966676	6.92092e-05	ENSG00000162302.8	CCDC88B	PSC	mono/gene_nor_combat
rs663743	1104	0.0295186	0.858059	0.00356989	0.10372	0.00513239	ENSG00000167770.7	CCDC88B	PSC	mono/gene_nor_combat
rs663743	66	0.991018	0.0015994	0.00735458	1.17059e-05	1.63644e-05	ENSG00000168003.12	CCDC88B	PSC	mono/gene_nor_combat
rs663743	1085	0.0303103	0.881054	0.00276078	0.0801931	0.00568231	ENSG00000168005.4	CCDC88B	PSC	mono/gene_nor_combat
rs663743	1104	0.0297967	0.866142	0.00326522	0.0948553	0.00594037	ENSG00000168066.16	CCDC88B	PSC	mono/gene_nor_combat
rs663743	1104	0.0290275	0.843783	0.00380433	0.110456	0.0129285	ENSG00000168067.7	CCDC88B	PSC	mono/gene_nor_combat
rs663743	1104	0.000432746	0.0125792	0.00487005	0.133074	0.849044	ENSG00000168071.16	CCDC88B	PSC	mono/gene_nor_combat
rs663743	1104	0.0294564	0.856251	0.00361141	0.10492	0.00576113	ENSG00000168439.11	CCDC88B	PSC	mono/gene_nor_combat
rs663743	1104	0.00393181	0.114291	0.0290742	0.845062	0.00764011	ENSG00000173113.2	CCDC88B	PSC	mono/gene_nor_combat
rs663743	1104	0.0299759	0.871352	0.00309797	0.0899972	0.00557667	ENSG00000173153.9	CCDC88B	PSC	mono/gene_nor_combat
rs663743	1104	0.0296254	0.861162	0.00333874	0.0969628	0.00891108	ENSG00000173264.9	CCDC88B	PSC	mono/gene_nor_combat
rs663743	1104	0.0297436	0.8646	0.00315776	0.0916828	0.0108159	ENSG00000173457.6	CCDC88B	PSC	mono/gene_nor_combat
rs663743	1104	0.0299046	0.869278	0.00312575	0.0907916	0.00689988	ENSG00000173486.8	CCDC88B	PSC	mono/gene_nor_combat
rs663743	1104	0.0226936	0.659666	0.00904677	0.262514	0.0460792	ENSG00000173511.5	CCDC88B	PSC	mono/gene_nor_combat
rs663743	1104	0.0299073	0.869356	0.0031726	0.0921684	0.00539614	ENSG00000176340.3	CCDC88B	PSC	mono/gene_nor_combat
rs663743	927	0.0250968	0.729164	0.00788137	0.228896	0.00896134	ENSG00000176485.6	CCDC88B	PSC	mono/gene_nor_combat
rs663743	1104	2.32102e-08	6.74683e-07	0.0332554	0.96668	6.43136e-05	ENSG00000181908.4	CCDC88B	PSC	mono/gene_nor_combat
rs663743	973	0.0298997	0.868771	0.0031543	0.091586	0.00658935	ENSG00000184743.8	CCDC88B	PSC	mono/gene_nor_combat
rs663743	1055	0.0302656	0.879648	0.0028098	0.0816082	0.00566876	ENSG00000188070.7	CCDC88B	PSC	mono/gene_nor_combat
rs663743	1104	3.20452e-37	9.31502e-36	0.0332553	0.966678	6.6379e-05	ENSG00000231680.1	CCDC88B	PSC	mono/gene_nor_combat
rs663743	21	0.997813	0.000456166	0.00172608	7.4987e-07	3.92355e-06	ENSG00000255717.1	CCDC88B	PSC	mono/gene_nor_combat
rs663743	1104	0.0303992	0.883655	0.00268337	0.0779482	0.00531418	ENSG00000257086.1	CCDC88B	PSC	mono/gene_nor_combat
rs663743	1104	0.0296689	0.862428	0.00314695	0.0913427	0.0134136	ENSG00000269290.1	CCDC88B	PSC	mono/gene_nor_combat
rs663743	1089	0.0304136	0.884064	0.00264184	0.0767316	0.00614883	ENSG00000110047.12	CCDC88B	PSC	mono/gene_nor_combat
rs663743	1036	0.0299802	0.871426	0.00306401	0.0889955	0.00653431	ENSG00000229719.1	CCDC88B	PSC	mono/gene_nor_combat
rs663743	1029	0.0304427	0.884866	0.00263414	0.07651	0.00554689	ENSG00000110046.8	CCDC88B	PSC	mono/gene_nor_combat
rs663743	1018	0.0306645	0.891307	0.00241458	0.0701283	0.00548522	ENSG00000068971.8	CCDC88B	PSC	mono/gene_nor_combat
rs663743	924	0.0309796	0.900215	0.00211161	0.0613061	0.00538723	ENSG00000168062.5	CCDC88B	PSC	mono/gene_nor_combat
rs663743	896	0.0308237	0.895591	0.00220994	0.0641381	0.00723713	ENSG00000110025.7	CCDC88B	PSC	mono/gene_nor_combat
rs663743	896	0.0298704	0.867893	0.00273089	0.0791431	0.0203628	ENSG00000213465.3	CCDC88B	PSC	mono/gene_nor_combat
rs663743	875	0.0288747	0.838922	0.00388321	0.112666	0.015654	ENSG00000168061.9	CCDC88B	PSC	mono/gene_nor_combat
rs663743	870	0.0297948	0.865643	0.00329692	0.0957318	0.00553398	ENSG00000168060.10	CCDC88B	PSC	mono/gene_nor_combat
rs663743	844	0.0302377	0.87847	0.00281563	0.0817327	0.00674437	ENSG00000162300.6	CCDC88B	PSC	mono/gene_nor_combat
rs663743	843	0.030463	0.885014	0.00204279	0.0591139	0.0233662	ENSG00000149823.3	CCDC88B	PSC	mono/gene_nor_combat
rs663743	790	0.0309805	0.900003	0.00203698	0.0590968	0.00788247	ENSG00000149809.10	CCDC88B	PSC	mono/gene_nor_combat
rs663743	781	0.0309218	0.898292	0.0021738	0.0630946	0.00551781	ENSG00000174276.5	CCDC88B	PSC	mono/gene_nor_combat
rs663743	770	0.0310959	0.903336	0.00198938	0.0577331	0.00584539	ENSG00000149806.6	CCDC88B	PSC	mono/gene_nor_combat
rs663743	768	0.0255299	0.741643	0.00733841	0.213056	0.0124325	ENSG00000162298.12	CCDC88B	PSC	mono/gene_nor_combat
rs663743	767	0.0306812	0.891288	0.00236302	0.0685748	0.00709316	ENSG00000149792.4	CCDC88B	PSC	mono/gene_nor_combat
rs663743	688	0.0311065	0.903561	0.00199593	0.0579224	0.00541446	ENSG00000255200.1	CCDC88B	PSC	mono/gene_nor_combat
rs663743	681	0.0307295	0.892604	0.00232577	0.0674884	0.00685262	ENSG00000254614.1	CCDC88B	PSC	mono/gene_nor_combat
rs663743	677	0.0314178	0.912592	0.0016841	0.0488636	0.00544214	ENSG00000014216.10	CCDC88B	PSC	mono/gene_nor_combat
rs663743	563	0.0319226	0.903205	0.00198195	0.0560078	0.0068825	ENSG00000014138.4	CCDC88B	PSC	mono/gene_nor_combat
rs663743	527	0.036562	0.916985	0.00154923	0.0387939	0.00611023	ENSG00000149798.3	CCDC88B	PSC	mono/gene_nor_combat
rs663743	510	0.0412891	0.913058	0.00172376	0.0380602	0.00586905	ENSG00000133884.5	CCDC88B	PSC	mono/gene_nor_combat
rs663743	478	0.907809	0.0431138	0.0463987	0.00219878	0.000479451	ENSG00000173825.6	CCDC88B	PSC	mono/gene_nor_combat
rs663743	435	0.901915	0.0225825	0.0733244	0.00183247	0.000345416	ENSG00000162241.8	CCDC88B	PSC	mono/gene_nor_combat
rs663743	415	0.945171	0.0224439	0.0314407	0.000744584	0.000200027	ENSG00000126391.9	CCDC88B	PSC	mono/gene_nor_combat
rs663743	375	0.911306	0.020733	0.0660391	0.00149821	0.000423853	ENSG00000245532.3	CCDC88B	PSC	mono/gene_nor_combat
rs663743	350	0.942283	0.0205894	0.0361136	0.000786828	0.000227532	ENSG00000173727.7	CCDC88B	PSC	mono/gene_nor_combat
rs663743	298	0.954863	0.0196791	0.024772	0.000508766	0.000176818	ENSG00000251562.3	CCDC88B	PSC	mono/gene_nor_combat
rs663743	273	0.953747	0.018028	0.0275032	0.000517834	0.00020393	ENSG00000142186.11	CCDC88B	PSC	mono/gene_nor_combat
rs663743	254	0.962847	0.0175447	0.0191157	0.000346858	0.000146226	ENSG00000168056.10	CCDC88B	PSC	mono/gene_nor_combat
rs663743	223	0.964514	0.0156554	0.0193817	0.000313238	0.000135346	ENSG00000173465.3	CCDC88B	PSC	mono/gene_nor_combat
rs663743	223	0.966225	0.0156831	0.0176719	0.000285499	0.000133996	ENSG00000260233.1	CCDC88B	PSC	mono/gene_nor_combat
rs663743	223	0.957253	0.0155375	0.0266033	0.000430043	0.000176394	ENSG00000176973.7	CCDC88B	PSC	mono/gene_nor_combat
rs663743	223	0.967764	0.0157081	0.0161397	0.000260695	0.000127413	ENSG00000173442.7	CCDC88B	PSC	mono/gene_nor_combat
rs663743	208	0.958896	0.0151203	0.0254231	0.000399269	0.00016145	ENSG00000173338.8	CCDC88B	PSC	mono/gene_nor_combat
rs663743	203	0.96364	0.0150562	0.0208012	0.000323208	0.000179692	ENSG00000173327.3	CCDC88B	PSC	mono/gene_nor_combat
rs663743	178	0.971554	0.0139555	0.0141473	0.000201803	0.000140998	ENSG00000197136.4	CCDC88B	PSC	mono/gene_nor_combat
rs663743	163	0.974867	0.0131825	0.0116901	0.000157043	0.000103369	ENSG00000213445.4	CCDC88B	PSC	mono/gene_nor_combat
rs663743	148	0.973805	0.0125451	0.0133612	0.000170951	0.000117515	ENSG00000173039.13	CCDC88B	PSC	mono/gene_nor_combat
rs663743	93	0.981804	0.0101488	0.00785752	8.01287e-05	0.000109388	ENSG00000172977.8	CCDC88B	PSC	mono/gene_nor_combat
rs663743	89	0.981268	0.0100666	0.00847538	8.5909e-05	0.000103804	ENSG00000172922.4	CCDC88B	PSC	mono/gene_nor_combat
rs663743	48	0.992086	0.00399261	0.00387181	1.52352e-05	3.46753e-05	ENSG00000254470.2	CCDC88B	PSC	mono/gene_nor_combat
rs663743	24	0.997064	0.000769132	0.00215775	1.59126e-06	7.32161e-06	ENSG00000172757.7	CCDC88B	PSC	mono/gene_nor_combat
rs663743	9	0.99881	0.000270698	0.000916681	2.22008e-07	2.64309e-06	ENSG00000172803.13	CCDC88B	PSC	mono/gene_nor_combat
rs725613	2453	9.11169e-05	0.768967	2.67587e-05	0.225775	0.00514021	ENSG00000038532.10	CLEC16A	PSC	mono/gene_nor_combat
rs725613	2453	6.65243e-05	0.561422	5.15484e-05	0.435	0.00345968	ENSG00000103274.6	CLEC16A	PSC	mono/gene_nor_combat
rs725613	2188	9.84664e-05	0.830991	1.9066e-05	0.160824	0.00806705	ENSG00000166669.9	CLEC16A	PSC	mono/gene_nor_combat
rs725613	2453	9.62525e-05	0.812309	2.16659e-05	0.182798	0.0047752	ENSG00000179583.13	CLEC16A	PSC	mono/gene_nor_combat
rs725613	2453	2.47216e-06	0.0208635	0.000110877	0.93529	0.0437331	ENSG00000182108.5	CLEC16A	PSC	mono/gene_nor_combat
rs725613	2453	9.52765e-05	0.804071	2.26262e-05	0.190901	0.00490961	ENSG00000185338.4	CLEC16A	PSC	mono/gene_nor_combat
rs725613	2453	8.98223e-05	0.758042	2.811e-05	0.237183	0.0046567	ENSG00000188897.4	CLEC16A	PSC	mono/gene_nor_combat
rs725613	2453	8.92026e-05	0.752812	2.86567e-05	0.241791	0.00527881	ENSG00000189067.8	CLEC16A	PSC	mono/gene_nor_combat
rs725613	2453	9.2054e-05	0.776876	2.58222e-05	0.217872	0.00513432	ENSG00000229917.2	CLEC16A	PSC	mono/gene_nor_combat
rs725613	2453	8.8192e-05	0.744283	2.89286e-05	0.244023	0.0115768	ENSG00000262222.1	CLEC16A	PSC	mono/gene_nor_combat
rs725613	2453	2.50698e-05	0.211572	8.87568e-05	0.748653	0.0396605	ENSG00000263013.1	CLEC16A	PSC	mono/gene_nor_combat
rs725613	2453	8.05863e-05	0.680096	3.50138e-05	0.295248	0.0245399	ENSG00000263179.1	CLEC16A	PSC	mono/gene_nor_combat
rs725613	1310	0.000106125	0.89533	1.11751e-05	0.094176	0.0103764	ENSG00000266439.1	CLEC16A	PSC	mono/gene_nor_combat
rs725613	2186	9.71179e-05	0.819611	2.07744e-05	0.175272	0.00499883	ENSG00000184602.5	CLEC16A	PSC	mono/gene_nor_combat
rs725613	2125	9.99819e-05	0.843781	1.7897e-05	0.150987	0.00511414	ENSG00000153066.8	CLEC16A	PSC	mono/gene_nor_combat
rs725613	1915	0.000100995	0.852329	1.67271e-05	0.141101	0.00645232	ENSG00000262420.2	CLEC16A	PSC	mono/gene_nor_combat
rs725613	1898	9.04743e-05	0.763541	2.70091e-05	0.227853	0.00848791	ENSG00000122299.7	CLEC16A	PSC	mono/gene_nor_combat
rs725613	1856	0.000101618	0.857589	1.62669e-05	0.137231	0.00506207	ENSG00000171490.8	CLEC16A	PSC	mono/gene_nor_combat
rs725613	1837	9.96433e-05	0.840921	1.82598e-05	0.154051	0.00490938	ENSG00000263307.1	CLEC16A	PSC	mono/gene_nor_combat
rs725613	1801	9.89373e-05	0.834963	1.84371e-05	0.155503	0.00941657	ENSG00000103342.8	CLEC16A	PSC	mono/gene_nor_combat
rs725613	1787	0.000100717	0.84998	1.69144e-05	0.142674	0.00722832	ENSG00000261560.1	CLEC16A	PSC	mono/gene_nor_combat
rs725613	1763	0.000101664	0.857976	1.62219e-05	0.136851	0.00505468	ENSG00000260318.1	CLEC16A	PSC	mono/gene_nor_combat
rs725613	1725	0.000103315	0.871886	1.45524e-05	0.122757	0.0052395	ENSG00000234719.4	CLEC16A	PSC	mono/gene_nor_combat
rs725613	1640	0.0001019	0.859933	1.59376e-05	0.134442	0.00550709	ENSG00000048471.8	CLEC16A	PSC	mono/gene_nor_combat
rs725613	1442	0.000172336	0.87842	2.20255e-05	0.112175	0.00921074	ENSG00000241641.1	CLEC16A	PSC	mono/gene_nor_combat
rs725613	702	0.901425	0.02583	0.0704407	0.00201556	0.000288592	ENSG00000260723.1	CLEC16A	PSC	mono/gene_nor_combat
rs725613	59	0.991218	0.00310083	0.00563001	1.72689e-05	3.4346e-05	ENSG00000260601.1	CLEC16A	PSC	mono/gene_nor_combat
rs72837826	177	0.940499	0.0448565	0.0136746	0.000648993	0.000320986	ENSG00000015568.7	BCL211	PSC	mono/gene_nor_combat
rs72837826	1038	0.000212859	0.882838	2.65812e-05	0.110179	0.00674338	ENSG00000153094.16	BCL211	PSC	mono/gene_nor_combat
rs72837826	1038	0.000220476	0.914427	1.89094e-05	0.0783571	0.00697626	ENSG00000169679.10	BCL211	PSC	mono/gene_nor_combat
rs72837826	1038	8.69319e-07	0.00360552	0.000240174	0.996125	2.87041e-05	ENSG00000172965.6	BCL211	PSC	mono/gene_nor_combat
rs72837826	896	0.000218927	0.907224	2.05649e-05	0.0851462	0.00739	ENSG00000175701.6	BCL211	PSC	mono/gene_nor_combat
rs72837826	942	0.00022119	0.91739	1.7789e-05	0.0736935	0.00867716	ENSG00000183054.6	BCL211	PSC	mono/gene_nor_combat
rs72837826	970	0.00021785	0.903537	2.14538e-05	0.088907	0.00731652	ENSG00000216867.2	BCL211	PSC	mono/gene_nor_combat
rs72837826	1038	0.00021465	0.890264	2.4593e-05	0.101924	0.00757249	ENSG00000224959.1	BCL211	PSC	mono/gene_nor_combat
rs72837826	1038	0.000206584	0.85681	3.28407e-05	0.136139	0.00681134	ENSG00000226928.1	BCL211	PSC	mono/gene_nor_combat
rs72837826	1038	0.000194472	0.806575	4.4946e-05	0.186346	0.00683968	ENSG00000233488.2	BCL211	PSC	mono/gene_nor_combat
rs72837826	46	0.994006	0.00198403	0.00398529	7.78083e-06	1.73796e-05	ENSG00000233707.2	BCL211	PSC	mono/gene_nor_combat
rs72837826	1038	0.000219776	0.911524	1.95414e-05	0.0809756	0.00726122	ENSG00000236330.1	BCL211	PSC	mono/gene_nor_combat
rs72837826	1038	0.000215392	0.893342	2.39743e-05	0.0993633	0.00705552	ENSG00000240350.1	BCL211	PSC	mono/gene_nor_combat
rs72837826	395	0.733403	0.234874	0.0227421	0.00726606	0.00171482	ENSG00000240428.4	BCL211	PSC	mono/gene_nor_combat
rs72837826	300	0.755237	0.215668	0.0209438	0.00595886	0.00219216	ENSG00000256977.4	BCL211	PSC	mono/gene_nor_combat
rs72837826	925	0.00022077	0.915647	1.86007e-05	0.0770761	0.00703706	ENSG00000257207.2	BCL211	PSC	mono/gene_nor_combat
rs72837826	954	0.000220799	0.915766	1.83636e-05	0.0760842	0.00791019	ENSG00000153107.7	BCL211	PSC	mono/gene_nor_combat
rs72837826	756	0.000222919	0.924507	1.63907e-05	0.0679033	0.00735078	ENSG00000153208.12	BCL211	PSC	mono/gene_nor_combat
rs72837826	435	0.00022418	0.929637	1.26498e-05	0.0522781	0.0178477	ENSG00000153214.5	BCL211	PSC	mono/gene_nor_combat
rs72837826	175	0.114368	0.864975	0.00157371	0.0118296	0.00725371	ENSG00000144161.7	BCL211	PSC	mono/gene_nor_combat
rs72837826	114	0.986654	0.00313497	0.010152	3.19808e-05	2.75724e-05	ENSG00000188177.9	BCL211	PSC	mono/gene_nor_combat
rs72837826	114	0.988171	0.00313979	0.00863693	2.71928e-05	2.49943e-05	ENSG00000169629.7	BCL211	PSC	mono/gene_nor_combat
rs72837826	113	0.987227	0.00307697	0.00963981	2.97805e-05	2.64655e-05	ENSG00000114999.6	BCL211	PSC	mono/gene_nor_combat
rs72837826	96	0.98822	0.00261435	0.00911855	2.38874e-05	2.35891e-05	ENSG00000125630.11	BCL211	PSC	mono/gene_nor_combat
rs72837826	96	0.989642	0.00261811	0.00769815	2.01465e-05	2.19114e-05	ENSG00000125611.11	BCL211	PSC	mono/gene_nor_combat
rs72837826	85	0.986152	0.0023314	0.0114591	2.67837e-05	3.07243e-05	ENSG00000231747.1	BCL211	PSC	mono/gene_nor_combat
rs72837826	54	0.993911	0.00154393	0.00452514	6.89883e-06	1.30489e-05	ENSG00000237753.1	BCL211	PSC	mono/gene_nor_combat
rs72837826	43	0.995235	0.00127769	0.0034721	4.35139e-06	1.06096e-05	ENSG00000144136.6	BCL211	PSC	mono/gene_nor_combat
rs7426056	34	0.994049	0.0025462	0.00337386	8.42059e-06	2.21358e-05	ENSG00000055044.5	CD28	PSC	mono/gene_nor_combat
rs7426056	1201	0.000489983	0.857363	7.77135e-05	0.13592	0.00614979	ENSG00000119004.10	CD28	PSC	mono/gene_nor_combat
rs7426056	754	8.71668e-06	0.0152516	0.000562425	0.984072	0.00010552	ENSG00000138380.12	CD28	PSC	mono/gene_nor_combat
rs7426056	407	0.00144478	0.701987	0.000553285	0.268554	0.0274605	ENSG00000138439.10	CD28	PSC	mono/gene_nor_combat
rs7426056	795	0.000512653	0.897	5.04785e-05	0.0881808	0.0142563	ENSG00000138442.4	CD28	PSC	mono/gene_nor_combat
rs7426056	1201	0.000517404	0.905344	5.06151e-05	0.0885094	0.00557899	ENSG00000138443.10	CD28	PSC	mono/gene_nor_combat
rs7426056	1171	0.000501089	0.876794	6.62394e-05	0.115836	0.00680223	ENSG00000144426.14	CD28	PSC	mono/gene_nor_combat
rs7426056	542	0.000264452	0.462702	0.000304946	0.533521	0.00320823	ENSG00000163596.12	CD28	PSC	mono/gene_nor_combat
rs7426056	1201	0.00043157	0.755153	0.000136938	0.239564	0.00471414	ENSG00000163599.10	CD28	PSC	mono/gene_nor_combat
rs7426056	1201	0.000508665	0.890052	5.93824e-05	0.103851	0.00552887	ENSG00000163600.8	CD28	PSC	mono/gene_nor_combat
rs7426056	1201	0.000457411	0.800369	0.000110488	0.193272	0.00579118	ENSG00000173166.12	CD28	PSC	mono/gene_nor_combat
rs7426056	1201	0.000512651	0.897027	5.51195e-05	0.0963867	0.00601883	ENSG00000178562.12	CD28	PSC	mono/gene_nor_combat
rs7426056	168	0.973458	0.013009	0.0132445	0.000175865	0.000113015	ENSG00000204217.8	CD28	PSC	mono/gene_nor_combat
rs7426056	17	0.998343	0.000336728	0.00131695	4.17259e-07	2.69313e-06	ENSG00000212534.1	CD28	PSC	mono/gene_nor_combat
rs7426056	148	0.977606	0.0123721	0.00980043	0.000123043	9.85601e-05	ENSG00000236047.1	CD28	PSC	mono/gene_nor_combat
rs7426056	28	0.995235	0.0023863	0.00234998	5.40395e-06	2.30664e-05	ENSG00000238317.1	CD28	PSC	mono/gene_nor_combat
rs80060485	1012	0.0218327	0.893149	0.0019006	0.0776972	0.00542065	ENSG00000114861.14	FOXP1	PSC	mono/gene_nor_combat
rs80060485	294	0.959536	0.0129114	0.026987	0.000361094	0.000204026	ENSG00000187098.10	FOXP1	PSC	mono/gene_nor_combat
rs80060485	1012	0.021304	0.871522	0.00240904	0.0984881	0.00627679	ENSG00000242094.1	FOXP1	PSC	mono/gene_nor_combat
rs80060485	900	0.0217904	0.891365	0.00185933	0.0759679	0.00901689	ENSG00000163412.7	FOXP1	PSC	mono/gene_nor_combat
rs80060485	862	0.0219432	0.897539	0.00179577	0.0733987	0.00532372	ENSG00000170837.2	FOXP1	PSC	mono/gene_nor_combat
rs80060485	855	0.0215091	0.879777	0.00223227	0.0912534	0.00522843	ENSG00000163421.4	FOXP1	PSC	mono/gene_nor_combat
rs80060485	678	0.0223506	0.909529	0.00145593	0.0591722	0.0074928	ENSG00000241163.2	FOXP1	PSC	mono/gene_nor_combat
rs80060485	665	0.0226127	0.920189	0.00123582	0.0502324	0.00573007	ENSG00000242609.1	FOXP1	PSC	mono/gene_nor_combat
rs80060485	270	0.0233344	0.948289	0.000545761	0.0221221	0.00570898	ENSG00000163602.8	FOXP1	PSC	mono/gene_nor_combat
rs13140464	30	0.00639806	0.975763	1.64907e-05	0.00236037	0.0154619	4:122013822:122017259	IL2-IL21	PSC	mono/K27AC_log2rpm
rs13140464	94	0.000388764	0.983118	3.36767e-06	0.00843573	0.00805379	4:122054709:122064200	IL2-IL21	PSC	mono/K27AC_log2rpm
rs13140464	112	0.000332167	0.978515	4.05252e-06	0.0118451	0.0093041	4:122070243:122079915	IL2-IL21	PSC	mono/K27AC_log2rpm
rs13140464	120	0.000332003	0.978033	4.72042e-06	0.0138277	0.00780272	4:122081509:122091600	IL2-IL21	PSC	mono/K27AC_log2rpm
rs13140464	137	0.000187688	0.979491	2.53114e-06	0.0131375	0.00718172	4:122095674:122115326	IL2-IL21	PSC	mono/K27AC_log2rpm
rs13140464	151	0.000126054	0.976555	2.04141e-06	0.0157393	0.00757799	4:122118817:122123910	IL2-IL21	PSC	mono/K27AC_log2rpm
rs13140464	175	0.000112389	0.954253	4.26711e-06	0.0361353	0.00949499	4:122133596:122150329	IL2-IL21	PSC	mono/K27AC_log2rpm
rs13140464	184	7.96331e-05	0.977236	1.22046e-06	0.0148993	0.00778403	4:122162676:122166639	IL2-IL21	PSC	mono/K27AC_log2rpm
rs13140464	193	7.34256e-05	0.9768	1.20612e-06	0.0159738	0.00715115	4:122173358:122180307	IL2-IL21	PSC	mono/K27AC_log2rpm
rs13140464	739	2.29704e-05	0.932485	1.48891e-06	0.0603711	0.00711971	4:122585107:122598798	IL2-IL21	PSC	mono/K27AC_log2rpm
rs13140464	749	2.30819e-05	0.93701	1.3842e-06	0.0561233	0.00684188	4:122599965:122606084	IL2-IL21	PSC	mono/K27AC_log2rpm
rs13140464	772	2.20714e-05	0.89599	2.33666e-06	0.0947646	0.00922081	4:122606127:122619314	IL2-IL21	PSC	mono/K27AC_log2rpm
rs13140464	906	2.12143e-05	0.861196	3.2548e-06	0.132062	0.00671739	4:122719494:122727080	IL2-IL21	PSC	mono/K27AC_log2rpm
rs13140464	919	2.24938e-05	0.913137	1.97582e-06	0.0801415	0.00669739	4:122727100:122746668	IL2-IL21	PSC	mono/K27AC_log2rpm
rs13140464	936	2.26338e-05	0.91882	1.84174e-06	0.0747012	0.00645414	4:122758545:122761261	IL2-IL21	PSC	mono/K27AC_log2rpm
rs13140464	1004	2.25414e-05	0.915074	1.92919e-06	0.0782492	0.00665229	4:122790336:122792411	IL2-IL21	PSC	mono/K27AC_log2rpm
rs13140464	1419	2.0122e-05	0.816862	3.63362e-06	0.147149	0.0359654	4:123026147:123030982	IL2-IL21	PSC	mono/K27AC_log2rpm
rs13140464	1419	2.01274e-05	0.817081	4.11879e-06	0.167046	0.0158489	4:123037240:123040467	IL2-IL21	PSC	mono/K27AC_log2rpm
rs13140464	1419	1.99506e-05	0.809905	4.47763e-06	0.181688	0.00838259	4:123069847:123075829	IL2-IL21	PSC	mono/K27AC_log2rpm
rs13140464	1419	1.58324e-05	0.642725	8.43986e-06	0.342472	0.0147786	4:123075848:123080285	IL2-IL21	PSC	mono/K27AC_log2rpm
rs13140464	1419	2.17201e-05	0.881739	2.66623e-06	0.108136	0.0101012	4:123080448:123086424	IL2-IL21	PSC	mono/K27AC_log2rpm
rs13140464	1419	2.13807e-05	0.867959	3.08704e-06	0.125252	0.00676459	4:123087887:123093605	IL2-IL21	PSC	mono/K27AC_log2rpm
rs13140464	1419	2.18831e-05	0.888355	2.59845e-06	0.105423	0.00619768	4:123095062:123099661	IL2-IL21	PSC	mono/K27AC_log2rpm
rs13140464	1419	2.14126e-05	0.869255	3.00601e-06	0.121943	0.00877759	4:123099965:123102493	IL2-IL21	PSC	mono/K27AC_log2rpm
rs13140464	1419	2.16028e-05	0.876976	2.84993e-06	0.115621	0.0073791	4:123103825:123106357	IL2-IL21	PSC	mono/K27AC_log2rpm
rs13140464	1419	2.17106e-05	0.881352	2.76683e-06	0.112257	0.00636666	4:123110720:123112503	IL2-IL21	PSC	mono/K27AC_log2rpm
rs13140464	1419	1.93629e-05	0.786047	4.77026e-06	0.193446	0.020483	4:123118938:123121155	IL2-IL21	PSC	mono/K27AC_log2rpm
rs13140464	1419	2.10123e-05	0.853004	3.11727e-06	0.126341	0.0206311	4:123121649:123124052	IL2-IL21	PSC	mono/K27AC_log2rpm
rs13140464	1419	2.98669e-06	0.121246	2.16082e-05	0.877178	0.00155094	4:123125045:123137085	IL2-IL21	PSC	mono/K27AC_log2rpm
rs13140464	1419	2.17073e-05	0.881219	2.73736e-06	0.111047	0.00770963	4:123140462:123145105	IL2-IL21	PSC	mono/K27AC_log2rpm
rs13140464	1419	2.15392e-05	0.874395	2.92766e-06	0.118782	0.00679903	4:123145155:123147258	IL2-IL21	PSC	mono/K27AC_log2rpm
rs13140464	1419	2.1687e-05	0.880394	2.75456e-06	0.111744	0.00783762	4:123150103:123152060	IL2-IL21	PSC	mono/K27AC_log2rpm
rs13140464	1419	2.16915e-05	0.880578	2.77971e-06	0.112778	0.00662011	4:123156945:123158860	IL2-IL21	PSC	mono/K27AC_log2rpm
rs13140464	1419	2.16981e-05	0.880846	2.77439e-06	0.112562	0.00656704	4:123159078:123160586	IL2-IL21	PSC	mono/K27AC_log2rpm
rs13140464	1419	2.19031e-05	0.889167	2.55251e-06	0.103548	0.00726118	4:123169789:123171973	IL2-IL21	PSC	mono/K27AC_log2rpm
rs13140464	1419	2.16663e-05	0.879552	2.78116e-06	0.112827	0.00759696	4:123172370:123176056	IL2-IL21	PSC	mono/K27AC_log2rpm
rs13140464	1419	1.97603e-05	0.80218	4.72021e-06	0.191557	0.00623847	4:123176627:123181756	IL2-IL21	PSC	mono/K27AC_log2rpm
rs13140464	1419	2.16466e-05	0.878754	2.82656e-06	0.11468	0.00654109	4:123181824:123186006	IL2-IL21	PSC	mono/K27AC_log2rpm
rs13140464	1419	2.11152e-05	0.857184	3.26498e-06	0.13244	0.010352	4:123197308:123199212	IL2-IL21	PSC	mono/K27AC_log2rpm
rs13140464	1419	2.16697e-05	0.879691	2.69467e-06	0.109282	0.0110032	4:123223555:123226330	IL2-IL21	PSC	mono/K27AC_log2rpm
rs13140464	1419	2.194e-05	0.890663	2.54091e-06	0.103087	0.00622501	4:123226581:123232737	IL2-IL21	PSC	mono/K27AC_log2rpm
rs13140464	1419	2.1368e-05	0.867443	3.03678e-06	0.123186	0.00934679	4:123235137:123237198	IL2-IL21	PSC	mono/K27AC_log2rpm
rs13140464	1419	2.17925e-05	0.884675	2.68884e-06	0.109093	0.00620749	4:123237481:123240087	IL2-IL21	PSC	mono/K27AC_log2rpm
rs13140464	1419	2.13436e-05	0.866455	3.05733e-06	0.124019	0.00950214	4:123242730:123246782	IL2-IL21	PSC	mono/K27AC_log2rpm
rs13140464	1419	2.17286e-05	0.882083	2.73835e-06	0.111096	0.00679591	4:123248592:123252159	IL2-IL21	PSC	mono/K27AC_log2rpm
rs13140464	1419	2.16261e-05	0.877922	2.84802e-06	0.115552	0.00650153	4:123259064:123261427	IL2-IL21	PSC	mono/K27AC_log2rpm
rs13140464	1419	2.09353e-05	0.849879	3.40353e-06	0.138047	0.0120491	4:123265894:123268078	IL2-IL21	PSC	mono/K27AC_log2rpm
rs13140464	1419	2.15752e-05	0.875857	2.90145e-06	0.117722	0.0063969	4:123272899:123275277	IL2-IL21	PSC	mono/K27AC_log2rpm
rs13140464	1419	2.18209e-05	0.885829	2.65732e-06	0.107812	0.00633479	4:123281798:123285489	IL2-IL21	PSC	mono/K27AC_log2rpm
rs13140464	1419	1.96789e-05	0.798876	4.59276e-06	0.186297	0.0148028	4:123374408:123381151	IL2-IL21	PSC	mono/K27AC_log2rpm
rs13140464	1419	1.96645e-05	0.79829	3.74293e-06	0.151444	0.0502426	4:123497081:123502908	IL2-IL21	PSC	mono/K27AC_log2rpm
rs13140464	1419	6.1173e-08	0.00248335	2.45706e-05	0.997456	3.64703e-05	4:123504206:123508046	IL2-IL21	PSC	mono/K27AC_log2rpm
rs13140464	1419	4.14791e-07	0.0168386	2.42133e-05	0.982949	0.000187571	4:123508598:123511083	IL2-IL21	PSC	mono/K27AC_log2rpm
rs13140464	1419	2.18065e-05	0.885247	2.66993e-06	0.108323	0.00640531	4:123537071:123542764	IL2-IL21	PSC	mono/K27AC_log2rpm
rs13140464	1419	2.1744e-05	0.882707	2.73112e-06	0.110807	0.00646174	4:123652062:123655872	IL2-IL21	PSC	mono/K27AC_log2rpm
rs13140464	1419	2.16864e-05	0.880369	2.75777e-06	0.111876	0.0077307	4:123659592:123661528	IL2-IL21	PSC	mono/K27AC_log2rpm
rs13140464	1419	2.14915e-05	0.872459	2.9203e-06	0.11846	0.00905652	4:123664347:123669025	IL2-IL21	PSC	mono/K27AC_log2rpm
rs13140464	1419	2.18716e-05	0.887889	2.58877e-06	0.105022	0.00706492	4:123842541:123845824	IL2-IL21	PSC	mono/K27AC_log2rpm
rs13140464	1419	2.17557e-05	0.883183	2.71013e-06	0.109951	0.00684245	4:123952446:123955046	IL2-IL21	PSC	mono/K27AC_log2rpm
rs13140464	1409	2.07353e-05	0.841757	3.72729e-06	0.151241	0.00697757	4:124004244:124006753	IL2-IL21	PSC	mono/K27AC_log2rpm
rs13140464	1405	1.45547e-05	0.590854	9.938e-06	0.403379	0.00574181	4:124007517:124010506	IL2-IL21	PSC	mono/K27AC_log2rpm
rs13140464	1244	2.47101e-05	0.793314	6.25622e-06	0.200797	0.00585889	4:124152743:124156428	IL2-IL21	PSC	mono/K27AC_log2rpm
rs13140464	1241	2.48355e-05	0.76412	7.44193e-06	0.228898	0.00694929	4:124160521:124162618	IL2-IL21	PSC	mono/K27AC_log2rpm
rs13140464	1234	3.0785e-05	0.871946	4.28677e-06	0.121351	0.00666827	4:124168528:124170962	IL2-IL21	PSC	mono/K27AC_log2rpm
rs13140464	1204	3.45277e-05	0.876779	4.51617e-06	0.114596	0.00858683	4:124203828:124207100	IL2-IL21	PSC	mono/K27AC_log2rpm
rs13140464	1158	5.52675e-05	0.894676	6.03625e-06	0.0976392	0.00762353	4:124260643:124263002	IL2-IL21	PSC	mono/K27AC_log2rpm
rs13140464	1144	6.37195e-05	0.88505	7.80501e-06	0.108345	0.00653438	4:124272802:124274759	IL2-IL21	PSC	mono/K27AC_log2rpm
rs13140464	1102	0.000108025	0.904551	1.05886e-05	0.0885968	0.00673396	4:124317404:124321616	IL2-IL21	PSC	mono/K27AC_log2rpm
rs13140464	1079	0.000107469	0.897634	1.13161e-05	0.0944398	0.00780723	4:124336229:124338024	IL2-IL21	PSC	mono/K27AC_log2rpm
rs13140464	1073	0.00010736	0.896724	1.10428e-05	0.0921248	0.0110328	4:124338715:124341075	IL2-IL21	PSC	mono/K27AC_log2rpm
rs13140464	846	0.000205405	0.921105	1.61042e-05	0.0721517	0.00652202	4:124509735:124511130	IL2-IL21	PSC	mono/K27AC_log2rpm
rs13140464	824	0.000269172	0.923631	2.02012e-05	0.0692497	0.00683027	4:124519428:124523267	IL2-IL21	PSC	mono/K27AC_log2rpm
rs13140464	776	0.000363995	0.931545	2.40909e-05	0.0615893	0.00647798	4:124536758:124540720	IL2-IL21	PSC	mono/K27AC_log2rpm
rs13140464	510	0.69093	0.260044	0.033491	0.0125754	0.00295962	4:124731911:124734380	IL2-IL21	PSC	mono/K27AC_log2rpm
rs13140464	119	0.915974	0.0726102	0.00999869	0.000786297	0.000631042	4:124939073:124941467	IL2-IL21	PSC	mono/K27AC_log2rpm
rs13140464	45	0.962501	0.0330377	0.00402854	0.000135302	0.000297687	4:124980840:124982574	IL2-IL21	PSC	mono/K27AC_log2rpm
rs1788097	777	0.918055	0.0218248	0.0585446	0.00138992	0.000185265	18:66341087:66354159	CD226	PSC	mono/K27AC_log2rpm
rs1788097	801	0.908935	0.0223958	0.0668157	0.00164422	0.000208756	18:66356867:66363500	CD226	PSC	mono/K27AC_log2rpm
rs1788097	852	0.905158	0.0236427	0.0691816	0.00180489	0.000213136	18:66369449:66373603	CD226	PSC	mono/K27AC_log2rpm
rs1788097	877	0.905097	0.0243072	0.0685421	0.00183861	0.000214874	18:66375341:66383491	CD226	PSC	mono/K27AC_log2rpm
rs1788097	889	0.897839	0.0244649	0.0754121	0.00205257	0.000231049	18:66386554:66391825	CD226	PSC	mono/K27AC_log2rpm
rs1788097	901	0.89619	0.0246602	0.0768021	0.00211097	0.000236747	18:66394187:66396471	CD226	PSC	mono/K27AC_log2rpm
rs1788097	992	0.885774	0.0265795	0.0848466	0.00254343	0.000256668	18:66445310:66447413	CD226	PSC	mono/K27AC_log2rpm
rs1788097	1092	0.879317	0.0312188	0.0861288	0.00305506	0.000280726	18:66504328:66507104	CD226	PSC	mono/K27AC_log2rpm
rs1788097	1092	0.870378	0.0309014	0.0950486	0.00337154	0.000300734	18:66507497:66509179	CD226	PSC	mono/K27AC_log2rpm
rs1788097	1642	0.0126231	0.800072	0.00278775	0.176613	0.00790405	18:67245416:67250281	CD226	PSC	mono/K27AC_log2rpm
rs1788097	1642	0.0131368	0.832632	0.00230526	0.146052	0.00587347	18:67421779:67426366	CD226	PSC	mono/K27AC_log2rpm
rs1788097	1642	0.0130805	0.829063	0.00235323	0.149087	0.00641612	18:67537298:67541017	CD226	PSC	mono/K27AC_log2rpm
rs1788097	1642	0.0133712	0.847488	0.00206792	0.131007	0.00606547	18:67549705:67555466	CD226	PSC	mono/K27AC_log2rpm
rs1788097	1642	0.0133155	0.843956	0.00211399	0.133921	0.00669318	18:67561826:67567784	CD226	PSC	mono/K27AC_log2rpm
rs1788097	1642	0.0134273	0.851045	0.00197094	0.124834	0.00872221	18:67567985:67579172	CD226	PSC	mono/K27AC_log2rpm
rs1788097	1642	0.0125743	0.796979	0.00288075	0.182536	0.00503018	18:67598639:67628156	CD226	PSC	mono/K27AC_log2rpm
rs1788097	1642	0.0132841	0.841964	0.00213258	0.135091	0.0075289	18:67632262:67637334	CD226	PSC	mono/K27AC_log2rpm
rs1788097	1642	0.0129765	0.822469	0.00236057	0.149489	0.0127047	18:67647757:67654330	CD226	PSC	mono/K27AC_log2rpm
rs1788097	1642	0.013502	0.855775	0.00194903	0.123479	0.00529436	18:67662558:67669963	CD226	PSC	mono/K27AC_log2rpm
rs1788097	1642	0.0134338	0.851453	0.00201774	0.127835	0.00526036	18:67670112:67675679	CD226	PSC	mono/K27AC_log2rpm
rs1788097	1642	0.0133707	0.847458	0.00208197	0.131906	0.00518258	18:67683652:67688671	CD226	PSC	mono/K27AC_log2rpm
rs1788097	1642	0.0132545	0.840091	0.00219749	0.139228	0.00522915	18:67696604:67698655	CD226	PSC	mono/K27AC_log2rpm
rs1788097	1642	0.0130973	0.830129	0.00235183	0.149008	0.00541365	18:67703413:67706398	CD226	PSC	mono/K27AC_log2rpm
rs1788097	1642	0.0133631	0.846972	0.00208037	0.131799	0.00578486	18:67711888:67715738	CD226	PSC	mono/K27AC_log2rpm
rs1788097	1642	0.0133484	0.846042	0.0021014	0.133136	0.00537155	18:67720170:67725016	CD226	PSC	mono/K27AC_log2rpm
rs1788097	1642	0.0127722	0.809524	0.00267309	0.169368	0.0056628	18:67728278:67730610	CD226	PSC	mono/K27AC_log2rpm
rs1788097	1642	0.0132353	0.838874	0.00220731	0.139844	0.00583917	18:67737342:67739316	CD226	PSC	mono/K27AC_log2rpm
rs1788097	1642	0.0134293	0.851169	0.00202341	0.128195	0.00518325	18:67741199:67743154	CD226	PSC	mono/K27AC_log2rpm
rs1788097	1642	0.0134586	0.853024	0.0019882	0.12596	0.00556965	18:67743407:67745725	CD226	PSC	mono/K27AC_log2rpm
rs1788097	1642	0.0131805	0.835401	0.00226347	0.143404	0.00575084	18:67749003:67753321	CD226	PSC	mono/K27AC_log2rpm
rs1788097	1642	0.0132705	0.841105	0.00208388	0.131964	0.0115771	18:67755023:67761959	CD226	PSC	mono/K27AC_log2rpm
rs1788097	1642	0.0134118	0.850063	0.00202459	0.12826	0.0062406	18:67790431:67793362	CD226	PSC	mono/K27AC_log2rpm
rs1788097	1642	0.0135572	0.859277	0.00188362	0.119327	0.0059546	18:67801116:67808043	CD226	PSC	mono/K27AC_log2rpm
rs1788097	1642	0.0134948	0.855324	0.00194847	0.123439	0.00579428	18:67811046:67813135	CD226	PSC	mono/K27AC_log2rpm
rs1788097	1642	0.0132463	0.839572	0.00219592	0.139122	0.00586336	18:67814506:67817606	CD226	PSC	mono/K27AC_log2rpm
rs1788097	1642	0.0132358	0.838903	0.00218386	0.138343	0.00733415	18:67823833:67826584	CD226	PSC	mono/K27AC_log2rpm
rs1788097	1642	0.0135021	0.855784	0.00193689	0.122702	0.00607465	18:67826621:67828783	CD226	PSC	mono/K27AC_log2rpm
rs1788097	1642	0.0134444	0.852127	0.00200697	0.127152	0.00526921	18:67832738:67836474	CD226	PSC	mono/K27AC_log2rpm
rs1788097	1642	0.0130611	0.827833	0.00236757	0.149993	0.00674581	18:67837081:67839338	CD226	PSC	mono/K27AC_log2rpm
rs1788097	1642	0.0134781	0.854264	0.00195717	0.123985	0.00631583	18:67841081:67844096	CD226	PSC	mono/K27AC_log2rpm
rs1788097	1642	0.0132911	0.842413	0.00205663	0.130232	0.0120067	18:67850186:67853658	CD226	PSC	mono/K27AC_log2rpm
rs1788097	1642	0.0131163	0.831331	0.00221418	0.140207	0.0131316	18:67854858:67856991	CD226	PSC	mono/K27AC_log2rpm
rs1788097	1642	0.0133942	0.848945	0.00205158	0.129976	0.0056333	18:67871578:67874802	CD226	PSC	mono/K27AC_log2rpm
rs1788097	1642	0.0132189	0.837835	0.00223399	0.141542	0.00517035	18:67950838:67953942	CD226	PSC	mono/K27AC_log2rpm
rs1788097	1642	0.0129105	0.818286	0.00254119	0.161012	0.00525012	18:67955323:67960998	CD226	PSC	mono/K27AC_log2rpm
rs1788097	1642	0.013474	0.854	0.00195282	0.123704	0.00686897	18:67962060:67964055	CD226	PSC	mono/K27AC_log2rpm
rs1788097	1642	0.0133625	0.846937	0.00201915	0.127879	0.00980257	18:67968297:67970424	CD226	PSC	mono/K27AC_log2rpm
rs1788097	1642	0.0133237	0.844473	0.00211003	0.133673	0.0064202	18:67977026:67980107	CD226	PSC	mono/K27AC_log2rpm
rs1788097	1642	0.0133679	0.847277	0.00201028	0.127315	0.0100303	18:67980145:67983277	CD226	PSC	mono/K27AC_log2rpm
rs1788097	1642	0.013256	0.840186	0.00214116	0.135622	0.00879428	18:67986246:67988391	CD226	PSC	mono/K27AC_log2rpm
rs1788097	1642	0.0133324	0.845026	0.00206477	0.13078	0.00879716	18:67994857:67997087	CD226	PSC	mono/K27AC_log2rpm
rs1788097	1556	0.0133637	0.84697	0.0020319	0.128689	0.00894542	18:68086737:68090937	CD226	PSC	mono/K27AC_log2rpm
rs1788097	1537	0.0127743	0.809604	0.0021836	0.138017	0.0374215	18:68095667:68098885	CD226	PSC	mono/K27AC_log2rpm
rs1788097	1345	0.0136469	0.864845	0.00180349	0.114237	0.00546697	18:68156218:68162428	CD226	PSC	mono/K27AC_log2rpm
rs1788097	1171	0.0139418	0.883453	0.0015083	0.0955214	0.00557509	18:68218906:68223781	CD226	PSC	mono/K27AC_log2rpm
rs1788097	1085	0.0139289	0.882611	0.00146572	0.0927835	0.00921125	18:68263286:68282112	CD226	PSC	mono/K27AC_log2rpm
rs1788097	1035	0.0140612	0.890971	0.00138525	0.0877163	0.00586667	18:68282188:68295776	CD226	PSC	mono/K27AC_log2rpm
rs1788097	1012	0.0139268	0.882448	0.0014893	0.0942883	0.00784743	18:68296752:68311253	CD226	PSC	mono/K27AC_log2rpm
rs1788097	981	0.0141359	0.895677	0.00131711	0.0833997	0.00547029	18:68311320:68334572	CD226	PSC	mono/K27AC_log2rpm
rs1788097	921	0.0140888	0.892656	0.00136513	0.0864393	0.00545093	18:68335861:68352473	CD226	PSC	mono/K27AC_log2rpm
rs1788097	867	0.0138749	0.879086	0.00137807	0.0871259	0.0185349	18:68353776:68361538	CD226	PSC	mono/K27AC_log2rpm
rs1788097	835	0.0142364	0.901972	0.00121594	0.0769819	0.00559344	18:68364386:68369189	CD226	PSC	mono/K27AC_log2rpm
rs1788097	755	0.0143301	0.907873	0.00111128	0.0703407	0.00634508	18:68388705:68392875	CD226	PSC	mono/K27AC_log2rpm
rs1788097	715	0.0144936	0.918219	0.00095651	0.0605402	0.00579097	18:68408849:68413746	CD226	PSC	mono/K27AC_log2rpm
rs1788097	661	0.0144706	0.916741	0.000862804	0.0545262	0.0133993	18:68436826:68452508	CD226	PSC	mono/K27AC_log2rpm
rs1893592	149	0.975552	0.00528802	0.0189893	0.000102251	6.81459e-05	21:42716155:42723454	UBASH3A	PSC	mono/K27AC_log2rpm
rs1893592	154	0.982332	0.00547979	0.0120767	6.69233e-05	4.44727e-05	21:42729317:42753577	UBASH3A	PSC	mono/K27AC_log2rpm
rs1893592	162	0.980709	0.00562119	0.0135433	7.7132e-05	4.95131e-05	21:42753636:42784557	UBASH3A	PSC	mono/K27AC_log2rpm
rs1893592	170	0.979281	0.00583518	0.014747	8.73745e-05	4.97706e-05	21:42788860:42793480	UBASH3A	PSC	mono/K27AC_log2rpm
rs1893592	184	0.970202	0.00820973	0.0213135	0.000179394	9.57766e-05	21:42793610:42834514	UBASH3A	PSC	mono/K27AC_log2rpm
rs1893592	262	0.0805051	0.887246	0.00219748	0.0241594	0.00589185	21:43083858:43088090	UBASH3A	PSC	mono/K27AC_log2rpm
rs1893592	269	0.0801203	0.883041	0.00242138	0.026609	0.00780832	21:43097981:43103437	UBASH3A	PSC	mono/K27AC_log2rpm
rs1893592	275	0.0784063	0.864177	0.0042276	0.0465291	0.00665951	21:43111201:43114441	UBASH3A	PSC	mono/K27AC_log2rpm
rs1893592	276	0.080533	0.887619	0.002119	0.0232909	0.00643824	21:43119951:43123564	UBASH3A	PSC	mono/K27AC_log2rpm
rs1893592	277	0.0805549	0.887863	0.00204037	0.0224174	0.00712425	21:43130349:43134488	UBASH3A	PSC	mono/K27AC_log2rpm
rs1893592	284	0.0805913	0.888299	0.00212474	0.0233633	0.0056215	21:43144437:43151281	UBASH3A	PSC	mono/K27AC_log2rpm
rs1893592	284	0.0798532	0.880164	0.00230041	0.0252312	0.0124509	21:43152506:43157084	UBASH3A	PSC	mono/K27AC_log2rpm
rs1893592	295	0.080341	0.885562	0.00215054	0.0236212	0.0083251	21:43179164:43189913	UBASH3A	PSC	mono/K27AC_log2rpm
rs1893592	310	0.0795261	0.876616	0.00314753	0.0346345	0.00607623	21:43217994:43223891	UBASH3A	PSC	mono/K27AC_log2rpm
rs1893592	313	0.0802285	0.884366	0.00233464	0.0256608	0.00741024	21:43229755:43232001	UBASH3A	PSC	mono/K27AC_log2rpm
rs1893592	314	0.079652	0.878012	0.00303057	0.0333467	0.00595862	21:43235666:43238707	UBASH3A	PSC	mono/K27AC_log2rpm
rs1893592	315	0.0805382	0.887783	0.00213795	0.0235065	0.00603435	21:43239477:43245971	UBASH3A	PSC	mono/K27AC_log2rpm
rs1893592	315	0.0804061	0.886326	0.00229552	0.0252466	0.00572545	21:43246920:43249343	UBASH3A	PSC	mono/K27AC_log2rpm
rs1893592	317	0.0788179	0.868823	0.00311152	0.0341479	0.0150992	21:43250866:43254749	UBASH3A	PSC	mono/K27AC_log2rpm
rs1893592	326	0.080276	0.884913	0.00240785	0.0264835	0.00591975	21:43263289:43276252	UBASH3A	PSC	mono/K27AC_log2rpm
rs1893592	327	0.0801314	0.883321	0.00255947	0.0281557	0.00583288	21:43276312:43278536	UBASH3A	PSC	mono/K27AC_log2rpm
rs1893592	332	0.0798197	0.879899	0.00280194	0.0308208	0.00665902	21:43296676:43301118	UBASH3A	PSC	mono/K27AC_log2rpm
rs1893592	334	0.0796465	0.877994	0.00304191	0.0334744	0.00584308	21:43310887:43313648	UBASH3A	PSC	mono/K27AC_log2rpm
rs1893592	337	0.0799395	0.881228	0.00247926	0.0272395	0.00911349	21:43314425:43317577	UBASH3A	PSC	mono/K27AC_log2rpm
rs1893592	341	0.0800704	0.882697	0.00257239	0.0282944	0.00636584	21:43318638:43324111	UBASH3A	PSC	mono/K27AC_log2rpm
rs1893592	348	0.0801063	0.883103	0.00260657	0.0286802	0.00550389	21:43336815:43339083	UBASH3A	PSC	mono/K27AC_log2rpm
rs1893592	355	0.0800988	0.883035	0.00245709	0.0270138	0.00739533	21:43342883:43350529	UBASH3A	PSC	mono/K27AC_log2rpm
rs1893592	356	0.0780892	0.860883	0.00459676	0.0506183	0.00581237	21:43352124:43354194	UBASH3A	PSC	mono/K27AC_log2rpm
rs1893592	356	0.0800245	0.882219	0.00261624	0.0287787	0.00636175	21:43371704:43375715	UBASH3A	PSC	mono/K27AC_log2rpm
rs1893592	356	0.0798097	0.879852	0.0029011	0.0319277	0.00550984	21:43392821:43396434	UBASH3A	PSC	mono/K27AC_log2rpm
rs1893592	356	0.0802719	0.884946	0.00243026	0.0267359	0.00561587	21:43412025:43414362	UBASH3A	PSC	mono/K27AC_log2rpm
rs1893592	356	0.0791367	0.872432	0.00353874	0.038953	0.00593946	21:43428186:43433727	UBASH3A	PSC	mono/K27AC_log2rpm
rs1893592	356	0.0801054	0.883111	0.00256828	0.028254	0.0059613	21:43446827:43450739	UBASH3A	PSC	mono/K27AC_log2rpm
rs1893592	356	0.0801774	0.883904	0.00249245	0.0274175	0.00600835	21:43457845:43465516	UBASH3A	PSC	mono/K27AC_log2rpm
rs1893592	356	1.52149e-05	0.000167734	0.0831317	0.916472	0.00021309	21:43469398:43489302	UBASH3A	PSC	mono/K27AC_log2rpm
rs1893592	356	0.0414313	0.456753	0.0414604	0.457041	0.00331379	21:43498810:43503318	UBASH3A	PSC	mono/K27AC_log2rpm
rs1893592	356	0.0799954	0.881898	0.00268441	0.0295351	0.005887	21:43504886:43510807	UBASH3A	PSC	mono/K27AC_log2rpm
rs1893592	356	0.0796837	0.878462	0.00296116	0.0325818	0.00631111	21:43516510:43519804	UBASH3A	PSC	mono/K27AC_log2rpm
rs1893592	356	0.0779794	0.859673	0.00335232	0.0367345	0.0222608	21:43560155:43563838	UBASH3A	PSC	mono/K27AC_log2rpm
rs1893592	356	0.080015	0.882115	0.00257036	0.0282663	0.00703381	21:43578811:43585218	UBASH3A	PSC	mono/K27AC_log2rpm
rs1893592	356	0.0795403	0.876882	0.00317447	0.0349419	0.00546166	21:43602353:43623213	UBASH3A	PSC	mono/K27AC_log2rpm
rs1893592	356	0.0791784	0.872892	0.0034934	0.0384527	0.00598366	21:43634642:43643317	UBASH3A	PSC	mono/K27AC_log2rpm
rs1893592	356	0.0797335	0.879011	0.00293903	0.0323412	0.00597555	21:43644596:43650105	UBASH3A	PSC	mono/K27AC_log2rpm
rs1893592	356	0.079523	0.87669	0.00318644	0.0350733	0.00552684	21:43650349:43660981	UBASH3A	PSC	mono/K27AC_log2rpm
rs1893592	356	0.0799564	0.881468	0.00264455	0.029086	0.00684498	21:43667122:43677896	UBASH3A	PSC	mono/K27AC_log2rpm
rs1893592	356	0.0797419	0.879104	0.00286416	0.0315077	0.00678272	21:43681087:43696092	UBASH3A	PSC	mono/K27AC_log2rpm
rs1893592	356	0.0800817	0.88285	0.00259667	0.0285676	0.00590385	21:43698282:43703967	UBASH3A	PSC	mono/K27AC_log2rpm
rs1893592	356	0.0800057	0.882012	0.00268049	0.0294926	0.00580948	21:43707955:43715342	UBASH3A	PSC	mono/K27AC_log2rpm
rs1893592	356	0.0797467	0.879157	0.00283615	0.0311962	0.00706374	21:43715430:43720692	UBASH3A	PSC	mono/K27AC_log2rpm
rs1893592	356	0.0788151	0.868886	0.00333167	0.036606	0.0123611	21:43728078:43742545	UBASH3A	PSC	mono/K27AC_log2rpm
rs1893592	356	0.0793819	0.875135	0.00280011	0.0307501	0.0119325	21:43747015:43752547	UBASH3A	PSC	mono/K27AC_log2rpm
rs1893592	356	0.0783405	0.863654	0.00419753	0.046199	0.0076094	21:43784286:43788134	UBASH3A	PSC	mono/K27AC_log2rpm
rs1893592	356	8.90818e-25	9.8207e-24	0.0831362	0.91652	0.000343373	21:43801185:43811476	UBASH3A	PSC	mono/K27AC_log2rpm
rs1893592	356	0.0114173	0.125869	0.071648	0.789862	0.00120384	21:43811579:43875410	UBASH3A	PSC	mono/K27AC_log2rpm
rs1893592	356	0.0783853	0.864148	0.00351331	0.0385782	0.0153748	21:43878534:43886606	UBASH3A	PSC	mono/K27AC_log2rpm
rs1893592	356	0.0793848	0.875167	0.00324452	0.0357037	0.00650007	21:43915077:43918086	UBASH3A	PSC	mono/K27AC_log2rpm
rs1893592	356	0.080085	0.882886	0.00262671	0.0289028	0.00549918	21:43932147:43936208	UBASH3A	PSC	mono/K27AC_log2rpm
rs1893592	356	0.0761852	0.839893	0.00647509	0.0713225	0.00612382	21:43941902:43958559	UBASH3A	PSC	mono/K27AC_log2rpm
rs1893592	356	0.0778268	0.857991	0.00471266	0.0518782	0.00759116	21:43958742:43966989	UBASH3A	PSC	mono/K27AC_log2rpm
rs1893592	356	0.0790212	0.871159	0.00359787	0.039598	0.00662424	21:43971621:43975178	UBASH3A	PSC	mono/K27AC_log2rpm
rs1893592	356	0.0799336	0.881217	0.00257502	0.0283083	0.00796641	21:43978692:43987750	UBASH3A	PSC	mono/K27AC_log2rpm
rs1893592	356	0.0800982	0.883032	0.00252601	0.027782	0.00656161	21:43987845:43994168	UBASH3A	PSC	mono/K27AC_log2rpm
rs1893592	356	0.0798305	0.880081	0.00256513	0.0281855	0.00933788	21:43996585:44000023	UBASH3A	PSC	mono/K27AC_log2rpm
rs1893592	356	0.0798436	0.880224	0.00271767	0.0298873	0.00732702	21:44001643:44005370	UBASH3A	PSC	mono/K27AC_log2rpm
rs1893592	356	0.07907	0.871697	0.00334175	0.0367492	0.00914224	21:44033315:44038740	UBASH3A	PSC	mono/K27AC_log2rpm
rs1893592	356	0.0795428	0.876908	0.00281671	0.0309546	0.00977754	21:44069685:44081064	UBASH3A	PSC	mono/K27AC_log2rpm
rs1893592	356	0.0776685	0.856246	0.00418236	0.0459483	0.0159546	21:44081924:44093549	UBASH3A	PSC	mono/K27AC_log2rpm
rs1893592	356	0.0795567	0.877062	0.00250624	0.0274959	0.0133796	21:44095950:44109934	UBASH3A	PSC	mono/K27AC_log2rpm
rs1893592	356	0.079178	0.872887	0.00293358	0.032213	0.0127887	21:44115544:44119693	UBASH3A	PSC	mono/K27AC_log2rpm
rs1893592	356	0.0793594	0.874886	0.00301624	0.0331563	0.00958174	21:44122394:44126707	UBASH3A	PSC	mono/K27AC_log2rpm
rs1893592	356	0.0794399	0.875774	0.00312583	0.0343876	0.00727266	21:44129195:44133684	UBASH3A	PSC	mono/K27AC_log2rpm
rs1893592	356	8.24149e-08	9.08572e-07	0.0831488	0.91666	0.00018994	21:44151117:44173840	UBASH3A	PSC	mono/K27AC_log2rpm
rs1893592	356	0.048399	0.533569	0.0321455	0.354066	0.0318212	21:44174141:44198733	UBASH3A	PSC	mono/K27AC_log2rpm
rs1893592	356	0.000109709	0.00120947	0.0830398	0.915459	0.000182232	21:44199308:44212626	UBASH3A	PSC	mono/K27AC_log2rpm
rs1893592	356	0.077847	0.858213	0.0027556	0.0300675	0.0311166	21:44250178:44268583	UBASH3A	PSC	mono/K27AC_log2rpm
rs1893592	356	0.0801615	0.88373	0.00254325	0.0279818	0.00558375	21:44268927:44272821	UBASH3A	PSC	mono/K27AC_log2rpm
rs1893592	356	0.0712521	0.785509	0.0111696	0.123048	0.00902091	21:44272955:44281248	UBASH3A	PSC	mono/K27AC_log2rpm
rs1893592	356	0.0800118	0.882079	0.00268665	0.029562	0.0056602	21:44281341:44284042	UBASH3A	PSC	mono/K27AC_log2rpm
rs1893592	356	0.0792545	0.87373	0.00340323	0.0374569	0.00615546	21:44284213:44290088	UBASH3A	PSC	mono/K27AC_log2rpm
rs1893592	356	0.0798801	0.880627	0.00278324	0.0306225	0.00608679	21:44290188:44292154	UBASH3A	PSC	mono/K27AC_log2rpm
rs1893592	356	0.0790554	0.871536	0.00334685	0.0368043	0.00925761	21:44297568:44301930	UBASH3A	PSC	mono/K27AC_log2rpm
rs1893592	356	0.0794522	0.87591	0.00324101	0.0356728	0.00572381	21:44311806:44330647	UBASH3A	PSC	mono/K27AC_log2rpm
rs1893592	356	0.0800524	0.882527	0.00262812	0.0289146	0.00587833	21:44333088:44340565	UBASH3A	PSC	mono/K27AC_log2rpm
rs1893592	356	0.0799974	0.881921	0.00262373	0.0288589	0.00659926	21:44342902:44346954	UBASH3A	PSC	mono/K27AC_log2rpm
rs1893592	347	0.0801437	0.883514	0.00256857	0.0282611	0.00551269	21:44391067:44398302	UBASH3A	PSC	mono/K27AC_log2rpm
rs1893592	346	0.0800447	0.882417	0.00266389	0.0293112	0.00556348	21:44398589:44407471	UBASH3A	PSC	mono/K27AC_log2rpm
rs1893592	345	0.0801991	0.884118	0.00247702	0.0272472	0.00595834	21:44408144:44417678	UBASH3A	PSC	mono/K27AC_log2rpm
rs1893592	341	0.0799037	0.880852	0.00265964	0.0292463	0.00733788	21:44424388:44426202	UBASH3A	PSC	mono/K27AC_log2rpm
rs1893592	341	0.0799781	0.881672	0.00263439	0.0289738	0.00674171	21:44434181:44439402	UBASH3A	PSC	mono/K27AC_log2rpm
rs1893592	338	0.0794909	0.876296	0.00317791	0.0349722	0.00606322	21:44439523:44443848	UBASH3A	PSC	mono/K27AC_log2rpm
rs1893592	334	0.080293	0.885129	0.00239945	0.0263931	0.00578552	21:44443999:44446407	UBASH3A	PSC	mono/K27AC_log2rpm
rs1893592	334	0.0794518	0.875856	0.0031632	0.034803	0.00672656	21:44446515:44450787	UBASH3A	PSC	mono/K27AC_log2rpm
rs1893592	333	0.070719	0.779581	0.011917	0.131304	0.00647976	21:44450998:44477900	UBASH3A	PSC	mono/K27AC_log2rpm
rs1893592	324	0.0791765	0.872782	0.00347682	0.0382629	0.00630215	21:44481660:44488312	UBASH3A	PSC	mono/K27AC_log2rpm
rs1893592	313	0.080292	0.885043	0.00222435	0.0244386	0.00800219	21:44506784:44531803	UBASH3A	PSC	mono/K27AC_log2rpm
rs1893592	282	0.0803176	0.885227	0.00239379	0.0263259	0.0057359	21:44555524:44562733	UBASH3A	PSC	mono/K27AC_log2rpm
rs1893592	266	0.0803925	0.886018	0.002092	0.022971	0.00852625	21:44572519:44575536	UBASH3A	PSC	mono/K27AC_log2rpm
rs1893592	261	0.0806541	0.888886	0.00205265	0.0225638	0.00584368	21:44588241:44602723	UBASH3A	PSC	mono/K27AC_log2rpm
rs1893592	215	0.0812306	0.895094	0.00150307	0.0165059	0.00566624	21:44694300:44698672	UBASH3A	PSC	mono/K27AC_log2rpm
rs1893592	204	0.0811901	0.894619	0.00154688	0.0169882	0.00565576	21:44740371:44744183	UBASH3A	PSC	mono/K27AC_log2rpm
rs1893592	203	0.0811834	0.894543	0.00148114	0.016255	0.00653717	21:44744213:44747245	UBASH3A	PSC	mono/K27AC_log2rpm
rs1893592	202	0.0802166	0.883889	0.00194388	0.0212926	0.0126577	21:44756175:44762279	UBASH3A	PSC	mono/K27AC_log2rpm
rs1893592	202	0.0810839	0.893446	0.00151897	0.0166643	0.0072871	21:44762549:44771028	UBASH3A	PSC	mono/K27AC_log2rpm
rs1893592	199	0.0812986	0.895808	0.00144089	0.0158204	0.00563219	21:44772143:44774758	UBASH3A	PSC	mono/K27AC_log2rpm
rs1893592	198	0.0809711	0.892198	0.00150664	0.0165132	0.00881138	21:44777481:44789874	UBASH3A	PSC	mono/K27AC_log2rpm
rs1893592	187	0.0810324	0.89285	0.00162598	0.0178493	0.00664216	21:44792194:44797335	UBASH3A	PSC	mono/K27AC_log2rpm
rs1893592	185	0.0812434	0.895169	0.00127269	0.0139393	0.00837527	21:44797866:44808238	UBASH3A	PSC	mono/K27AC_log2rpm
rs1893592	178	0.0808658	0.890966	0.00139499	0.0152545	0.0115182	21:44813083:44824684	UBASH3A	PSC	mono/K27AC_log2rpm
rs1893592	172	0.0805606	0.887447	0.00118966	0.0129265	0.0178759	21:44828011:44841588	UBASH3A	PSC	mono/K27AC_log2rpm
rs1893592	167	0.0998941	0.880761	0.00136213	0.0119494	0.00603365	21:44843153:44851311	UBASH3A	PSC	mono/K27AC_log2rpm
rs1893592	160	0.94839	0.0346247	0.0159852	0.000579396	0.000420496	21:44861594:44866799	UBASH3A	PSC	mono/K27AC_log2rpm
rs1893592	141	0.982636	0.00482298	0.0124383	6.06315e-05	4.18344e-05	21:44913084:44915972	UBASH3A	PSC	mono/K27AC_log2rpm
rs1893592	140	0.983152	0.00480238	0.0119452	5.79196e-05	4.28688e-05	21:44921623:44924074	UBASH3A	PSC	mono/K27AC_log2rpm
rs1893592	139	0.983293	0.00474286	0.0118657	5.68204e-05	4.13269e-05	21:44934571:44937795	UBASH3A	PSC	mono/K27AC_log2rpm
rs1893592	117	0.985656	0.00423127	0.0100324	4.26882e-05	3.79212e-05	21:44991775:44996410	UBASH3A	PSC	mono/K27AC_log2rpm
rs1893592	109	0.97092	0.00389512	0.0249492	9.87188e-05	0.000137227	21:45021677:45026364	UBASH3A	PSC	mono/K27AC_log2rpm
rs1893592	98	0.988937	0.00348604	0.00752255	2.62317e-05	2.85596e-05	21:45065062:45066798	UBASH3A	PSC	mono/K27AC_log2rpm
rs1893592	94	0.988335	0.00333764	0.00826933	2.7621e-05	3.0474e-05	21:45076120:45086457	UBASH3A	PSC	mono/K27AC_log2rpm
rs1893592	93	0.988229	0.00326835	0.00844274	2.76033e-05	3.19192e-05	21:45089670:45095736	UBASH3A	PSC	mono/K27AC_log2rpm
rs1893592	91	0.989508	0.00311206	0.00732957	2.27723e-05	2.79597e-05	21:45095777:45103805	UBASH3A	PSC	mono/K27AC_log2rpm
rs1893592	87	0.984252	0.00288303	0.0127771	3.69188e-05	5.07217e-05	21:45103904:45114903	UBASH3A	PSC	mono/K27AC_log2rpm
rs1893592	81	0.98553	0.00254561	0.0118608	3.03013e-05	3.35034e-05	21:45114987:45117170	UBASH3A	PSC	mono/K27AC_log2rpm
rs1893592	76	0.989489	0.00228956	0.00817723	1.86693e-05	2.51879e-05	21:45137739:45180221	UBASH3A	PSC	mono/K27AC_log2rpm
rs1893592	65	0.979416	0.0018571	0.0186537	3.49863e-05	3.83494e-05	21:45180242:45185589	UBASH3A	PSC	mono/K27AC_log2rpm
rs1893592	63	0.9914	0.00184455	0.00672403	1.23179e-05	1.92449e-05	21:45186944:45189434	UBASH3A	PSC	mono/K27AC_log2rpm
rs1893592	61	0.99211	0.00180621	0.0060537	1.08245e-05	1.96698e-05	21:45189719:45200980	UBASH3A	PSC	mono/K27AC_log2rpm
rs1893592	51	0.994174	0.00157332	0.00423197	6.5595e-06	1.37777e-05	21:45207794:45234331	UBASH3A	PSC	mono/K27AC_log2rpm
rs1893592	43	0.995584	0.00127496	0.0031273	3.90681e-06	9.80609e-06	21:45235232:45241063	UBASH3A	PSC	mono/K27AC_log2rpm
rs1893592	41	0.995662	0.00123175	0.00309243	3.72647e-06	9.92385e-06	21:45253140:45256689	UBASH3A	PSC	mono/K27AC_log2rpm
rs1893592	34	0.995863	0.00106968	0.00305452	3.18311e-06	9.78171e-06	21:45261602:45264415	UBASH3A	PSC	mono/K27AC_log2rpm
rs1893592	30	0.996001	0.000985979	0.00299973	2.8654e-06	1.04155e-05	21:45268674:45271837	UBASH3A	PSC	mono/K27AC_log2rpm
rs1893592	30	0.99691	0.000986879	0.00209373	1.99665e-06	7.60139e-06	21:45273022:45276317	UBASH3A	PSC	mono/K27AC_log2rpm
rs1893592	29	0.996453	0.000960414	0.00257507	2.3889e-06	9.30369e-06	21:45280537:45295226	UBASH3A	PSC	mono/K27AC_log2rpm
rs1893592	27	0.996641	0.000892255	0.0024564	2.11241e-06	8.67173e-06	21:45296139:45305332	UBASH3A	PSC	mono/K27AC_log2rpm
rs1893592	24	0.997397	0.00077901	0.00181617	1.35524e-06	6.32696e-06	21:45307653:45315155	UBASH3A	PSC	mono/K27AC_log2rpm
rs1893592	19	0.997904	0.000666671	0.0014228	8.94158e-07	5.63723e-06	21:45318681:45325136	UBASH3A	PSC	mono/K27AC_log2rpm
rs1893592	15	0.998232	0.00035788	0.00140595	4.71127e-07	3.29263e-06	21:45325142:45327243	UBASH3A	PSC	mono/K27AC_log2rpm
rs1893592	15	0.998342	0.00035792	0.00129607	4.33634e-07	3.10257e-06	21:45328998:45363045	UBASH3A	PSC	mono/K27AC_log2rpm
rs2836883	304	0.962507	0.012133	0.0249385	0.00031328	0.00010858	21:39173332:39179695	ETS2	PSC	mono/K27AC_log2rpm
rs2836883	352	0.958828	0.0139404	0.0267334	0.000387574	0.000110338	21:39186941:39205456	ETS2	PSC	mono/K27AC_log2rpm
rs2836883	458	0.936119	0.018022	0.0448318	0.000861434	0.000165877	21:39233765:39240450	ETS2	PSC	mono/K27AC_log2rpm
rs2836883	1202	4.723e-09	0.88392	5.81352e-10	0.108728	0.00735253	21:39549540:39552185	ETS2	PSC	mono/K27AC_log2rpm
rs2836883	1273	4.69333e-09	0.878367	6.20406e-10	0.116055	0.00557795	21:39577583:39583690	ETS2	PSC	mono/K27AC_log2rpm
rs2836883	1503	4.69514e-09	0.878706	6.18415e-10	0.115682	0.00561256	21:39590697:39685200	ETS2	PSC	mono/K27AC_log2rpm
rs2836883	1549	4.68645e-09	0.877079	6.25299e-10	0.116967	0.005954	21:39691390:39700345	ETS2	PSC	mono/K27AC_log2rpm
rs2836883	1622	4.5756e-09	0.856333	7.3783e-10	0.13803	0.00563639	21:39719512:39725728	ETS2	PSC	mono/K27AC_log2rpm
rs2836883	1671	4.58608e-09	0.858296	7.273e-10	0.136059	0.00564473	21:39746765:39750371	ETS2	PSC	mono/K27AC_log2rpm
rs2836883	1684	4.61505e-09	0.863716	6.94979e-10	0.130004	0.00627958	21:39752929:39761720	ETS2	PSC	mono/K27AC_log2rpm
rs2836883	1697	4.22649e-09	0.790997	8.06308e-10	0.150316	0.0586872	21:39764475:39777945	ETS2	PSC	mono/K27AC_log2rpm
rs2836883	1702	4.61472e-09	0.863656	6.98584e-10	0.130685	0.00565953	21:39779697:39784294	ETS2	PSC	mono/K27AC_log2rpm
rs2836883	1727	4.5248e-09	0.846826	7.88628e-10	0.147537	0.00563701	21:39784648:39798513	ETS2	PSC	mono/K27AC_log2rpm
rs2836883	1794	4.527e-09	0.847238	7.87328e-10	0.147295	0.00546626	21:39801923:39823806	ETS2	PSC	mono/K27AC_log2rpm
rs2836883	1827	4.5991e-09	0.860732	7.15296e-10	0.133815	0.00545334	21:39824380:39833907	ETS2	PSC	mono/K27AC_log2rpm
rs2836883	1868	4.58121e-09	0.857383	7.32812e-10	0.137092	0.00552527	21:39837143:39853038	ETS2	PSC	mono/K27AC_log2rpm
rs2836883	1921	4.53327e-09	0.848411	7.79239e-10	0.145778	0.00581052	21:39855328:39872913	ETS2	PSC	mono/K27AC_log2rpm
rs2836883	1951	4.5076e-09	0.843607	8.03708e-10	0.150355	0.00603778	21:39874825:39879913	ETS2	PSC	mono/K27AC_log2rpm
rs2836883	2343	3.4008e-10	0.0636468	5.00101e-09	0.935946	0.00040707	21:40009722:40013871	ETS2	PSC	mono/K27AC_log2rpm
rs2836883	2343	4.4233e-09	0.82783	8.85761e-10	0.165707	0.0064624	21:40105794:40107867	ETS2	PSC	mono/K27AC_log2rpm
rs2836883	2343	4.288e-09	0.802508	1.02472e-09	0.191721	0.00577124	21:40121601:40130799	ETS2	PSC	mono/K27AC_log2rpm
rs2836883	2343	4.01042e-09	0.75056	1.30285e-09	0.243775	0.00566559	21:40136645:40142170	ETS2	PSC	mono/K27AC_log2rpm
rs2836883	2343	4.35246e-09	0.814572	9.61502e-10	0.179892	0.00553587	21:40143959:40145693	ETS2	PSC	mono/K27AC_log2rpm
rs2836883	2343	4.26488e-09	0.798181	1.04911e-09	0.196288	0.00553122	21:40152111:40154441	ETS2	PSC	mono/K27AC_log2rpm
rs2836883	2343	4.36536e-09	0.816987	9.47348e-10	0.177241	0.00577272	21:40162277:40164440	ETS2	PSC	mono/K27AC_log2rpm
rs2836883	2343	4.07067e-09	0.761835	1.23406e-09	0.230884	0.0072808	21:40176016:40199045	ETS2	PSC	mono/K27AC_log2rpm
rs2836883	2343	4.25167e-09	0.795709	1.06457e-09	0.199186	0.00510475	21:40202435:40206229	ETS2	PSC	mono/K27AC_log2rpm
rs2836883	2343	5.56414e-18	1.04134e-09	5.34324e-09	1	1.7517e-11	21:40240276:40242231	ETS2	PSC	mono/K27AC_log2rpm
rs2836883	2343	2.61251e-16	4.88937e-08	5.34324e-09	1	3.61594e-10	21:40246488:40248751	ETS2	PSC	mono/K27AC_log2rpm
rs2836883	2343	6.1172e-37	1.14485e-28	5.34324e-09	1	1.22383e-10	21:40249734:40251376	ETS2	PSC	mono/K27AC_log2rpm
rs2836883	2343	4.2826e-09	0.801498	1.03371e-09	0.19341	0.00509227	21:40297058:40306221	ETS2	PSC	mono/K27AC_log2rpm
rs2836883	2343	4.40789e-09	0.824947	8.99233e-10	0.168225	0.00682835	21:40328780:40332365	ETS2	PSC	mono/K27AC_log2rpm
rs2836883	2343	3.83868e-09	0.718417	1.47937e-09	0.27682	0.0047627	21:40350926:40353429	ETS2	PSC	mono/K27AC_log2rpm
rs2836883	2343	4.04194e-09	0.756458	1.27524e-09	0.238614	0.00492821	21:40368794:40385521	ETS2	PSC	mono/K27AC_log2rpm
rs2836883	2343	4.33524e-09	0.811349	9.73738e-10	0.182172	0.00647876	21:40385803:40390019	ETS2	PSC	mono/K27AC_log2rpm
rs2836883	2343	3.43499e-09	0.642865	1.35596e-09	0.252727	0.104408	21:40449390:40453522	ETS2	PSC	mono/K27AC_log2rpm
rs2836883	2343	4.31347e-09	0.807276	9.88912e-10	0.185	0.00772428	21:40453572:40458476	ETS2	PSC	mono/K27AC_log2rpm
rs2836883	2343	3.44868e-09	0.645429	1.06479e-09	0.197709	0.156862	21:40460714:40463866	ETS2	PSC	mono/K27AC_log2rpm
rs2836883	2343	4.35022e-21	8.14154e-13	6.0788e-10	0.104814	0.895186	21:40464095:40471192	ETS2	PSC	mono/K27AC_log2rpm
rs2836883	2343	4.21121e-09	0.788137	9.60148e-10	0.179369	0.0324944	21:40475314:40481306	ETS2	PSC	mono/K27AC_log2rpm
rs2836883	2343	4.43139e-09	0.829344	8.79032e-10	0.164451	0.00620502	21:40545157:40546930	ETS2	PSC	mono/K27AC_log2rpm
rs2836883	2343	4.28612e-09	0.802157	1.00595e-09	0.18817	0.00967316	21:40553741:40565342	ETS2	PSC	mono/K27AC_log2rpm
rs2836883	2343	3.91606e-09	0.732899	1.38856e-09	0.259799	0.00730203	21:40565828:40573690	ETS2	PSC	mono/K27AC_log2rpm
rs2836883	2343	4.38186e-09	0.820075	9.30999e-10	0.174181	0.00574353	21:40576150:40584785	ETS2	PSC	mono/K27AC_log2rpm
rs2836883	2343	4.41311e-09	0.825923	9.01617e-10	0.168686	0.00539091	21:40586335:40590975	ETS2	PSC	mono/K27AC_log2rpm
rs2836883	2343	4.27842e-09	0.800715	9.97826e-10	0.186619	0.0126659	21:40590998:40594952	ETS2	PSC	mono/K27AC_log2rpm
rs2836883	2343	3.88545e-09	0.72717	1.43329e-09	0.268198	0.00463221	21:40596318:40600489	ETS2	PSC	mono/K27AC_log2rpm
rs2836883	2343	3.56588e-09	0.667362	1.75474e-09	0.328361	0.00427732	21:40600597:40618692	ETS2	PSC	mono/K27AC_log2rpm
rs2836883	2343	4.12948e-09	0.772842	1.17715e-09	0.220236	0.00692199	21:40619239:40625828	ETS2	PSC	mono/K27AC_log2rpm
rs2836883	2343	4.28363e-09	0.801691	1.02133e-09	0.191072	0.00723647	21:40627748:40638911	ETS2	PSC	mono/K27AC_log2rpm
rs2836883	2343	4.44883e-09	0.832609	8.64351e-10	0.161708	0.00568258	21:40640959:40643330	ETS2	PSC	mono/K27AC_log2rpm
rs2836883	2343	4.33315e-09	0.810958	9.75641e-10	0.182528	0.00651407	21:40644418:40651101	ETS2	PSC	mono/K27AC_log2rpm
rs2836883	2343	4.34972e-09	0.81406	9.64336e-10	0.180422	0.00551793	21:40651561:40653851	ETS2	PSC	mono/K27AC_log2rpm
rs2836883	2343	4.33455e-09	0.811221	9.79187e-10	0.183201	0.00557772	21:40653922:40658092	ETS2	PSC	mono/K27AC_log2rpm
rs2836883	2343	4.40515e-09	0.824434	8.85115e-10	0.165551	0.0100148	21:40658951:40664552	ETS2	PSC	mono/K27AC_log2rpm
rs2836883	2343	4.36959e-09	0.817779	9.1646e-10	0.171409	0.0108115	21:40666437:40678135	ETS2	PSC	mono/K27AC_log2rpm
rs2836883	2343	1.63425e-14	3.05853e-06	5.34323e-09	0.999997	2.02404e-08	21:40678180:40690876	ETS2	PSC	mono/K27AC_log2rpm
rs2836883	2343	3.5355e-10	0.0661676	4.98743e-09	0.933404	0.000428812	21:40714924:40723178	ETS2	PSC	mono/K27AC_log2rpm
rs2836883	2343	4.30789e-09	0.806232	1.00825e-09	0.188644	0.0051241	21:40732752:40738663	ETS2	PSC	mono/K27AC_log2rpm
rs2836883	2343	4.14305e-09	0.775381	1.17344e-09	0.219562	0.00505758	21:40738766:40743999	ETS2	PSC	mono/K27AC_log2rpm
rs2836883	2343	4.16248e-09	0.779017	1.1546e-09	0.216037	0.00494617	21:40750904:40755943	ETS2	PSC	mono/K27AC_log2rpm
rs2836883	2343	3.84675e-09	0.719928	1.47185e-09	0.275414	0.00465766	21:40756184:40761934	ETS2	PSC	mono/K27AC_log2rpm
rs2836883	2343	4.41115e-09	0.825556	9.0003e-10	0.168382	0.00606152	21:40762396:40766155	ETS2	PSC	mono/K27AC_log2rpm
rs2836883	2343	4.21897e-09	0.789589	1.06219e-09	0.198674	0.0117372	21:40766435:40768324	ETS2	PSC	mono/K27AC_log2rpm
rs2836883	2343	4.30944e-09	0.806521	9.87443e-10	0.184714	0.00876412	21:40768373:40771147	ETS2	PSC	mono/K27AC_log2rpm
rs2836883	2343	2.20798e-13	4.13229e-05	5.34302e-09	0.999958	2.96079e-07	21:40816556:40819026	ETS2	PSC	mono/K27AC_log2rpm
rs2836883	2343	1.60282e-28	2.99972e-20	5.34324e-09	1	1.28627e-11	21:40873888:40876050	ETS2	PSC	mono/K27AC_log2rpm
rs2836883	187	0.977296	0.00863396	0.0138809	0.000121955	6.75706e-05	21:41917702:41919530	ETS2	PSC	mono/K27AC_log2rpm
rs3184504	29	0.970719	0.0270855	0.00192885	5.16718e-05	0.000214789	12:110371553:110468453	SH2B3	PSC	mono/K27AC_log2rpm
rs3184504	29	0.969958	0.0270642	0.00266545	7.19709e-05	0.000240161	12:110468508:110482512	SH2B3	PSC	mono/K27AC_log2rpm
rs3184504	29	0.970516	0.0270798	0.00212329	5.70074e-05	0.000223767	12:110483352:110488295	SH2B3	PSC	mono/K27AC_log2rpm
rs3184504	30	0.970688	0.0272522	0.00184373	5.00985e-05	0.00016645	12:110493117:110495524	SH2B3	PSC	mono/K27AC_log2rpm
rs3184504	31	0.969126	0.0273869	0.00311863	8.53034e-05	0.000282742	12:110510344:110514015	SH2B3	PSC	mono/K27AC_log2rpm
rs3184504	32	0.970303	0.0274567	0.00201339	5.52542e-05	0.000171886	12:110514321:110520613	SH2B3	PSC	mono/K27AC_log2rpm
rs3184504	33	0.970235	0.0274911	0.00205151	5.64653e-05	0.000166317	12:110524905:110528255	SH2B3	PSC	mono/K27AC_log2rpm
rs3184504	35	0.969135	0.0275827	0.00295867	8.17913e-05	0.000241573	12:110537777:110544414	SH2B3	PSC	mono/K27AC_log2rpm
rs3184504	36	0.969728	0.027684	0.00232951	6.45657e-05	0.000193741	12:110561131:110563632	SH2B3	PSC	mono/K27AC_log2rpm
rs3184504	48	0.966947	0.0281148	0.00455436	0.000129881	0.000254035	12:110586420:110587993	SH2B3	PSC	mono/K27AC_log2rpm
rs3184504	95	0.955784	0.0304323	0.0130935	0.000414143	0.00027563	12:110661178:110663433	SH2B3	PSC	mono/K27AC_log2rpm
rs3184504	111	0.95905	0.0319971	0.00844683	0.000279549	0.000226502	12:110669912:110675275	SH2B3	PSC	mono/K27AC_log2rpm
rs3184504	117	0.957221	0.032724	0.00950774	0.00032279	0.000224597	12:110686572:110688467	SH2B3	PSC	mono/K27AC_log2rpm
rs3184504	122	0.951531	0.0326939	0.015	0.000512768	0.00026217	12:110689928:110696462	SH2B3	PSC	mono/K27AC_log2rpm
rs3184504	224	0.941874	0.0392259	0.0178777	0.000741745	0.000280265	12:110717113:110784948	SH2B3	PSC	mono/K27AC_log2rpm
rs3184504	228	0.942884	0.0394187	0.0167252	0.000696465	0.000275935	12:110784954:110789543	SH2B3	PSC	mono/K27AC_log2rpm
rs3184504	240	0.940834	0.0397019	0.0184031	0.000773712	0.000287392	12:110798148:110800947	SH2B3	PSC	mono/K27AC_log2rpm
rs3184504	245	0.928077	0.0424002	0.027721	0.00126106	0.00054031	12:110807267:110826722	SH2B3	PSC	mono/K27AC_log2rpm
rs3184504	249	0.920874	0.0528239	0.0244992	0.00140132	0.000402042	12:110828152:110831584	SH2B3	PSC	mono/K27AC_log2rpm
rs3184504	257	0.908693	0.0711212	0.0182665	0.00142472	0.00049509	12:110832117:110835604	SH2B3	PSC	mono/K27AC_log2rpm
rs3184504	259	0.904447	0.0737504	0.0196916	0.00160059	0.000510763	12:110835605:110839654	SH2B3	PSC	mono/K27AC_log2rpm
rs3184504	259	0.905156	0.0738082	0.0189198	0.00153697	0.000578702	12:110839684:110843075	SH2B3	PSC	mono/K27AC_log2rpm
rs3184504	292	0.000420655	0.967773	1.11022e-05	0.0254789	0.00631587	12:110868642:110902387	SH2B3	PSC	mono/K27AC_log2rpm
rs3184504	294	0.000417619	0.962545	1.18844e-05	0.0272943	0.00973149	12:110902457:110908631	SH2B3	PSC	mono/K27AC_log2rpm
rs3184504	298	0.000420205	0.969936	1.03289e-05	0.0237831	0.00585077	12:110909388:110912237	SH2B3	PSC	mono/K27AC_log2rpm
rs3184504	301	0.000421063	0.971918	9.40659e-06	0.0216527	0.00599869	12:110912332:110922487	SH2B3	PSC	mono/K27AC_log2rpm
rs3184504	307	0.000415896	0.964717	1.23537e-05	0.0285932	0.00626132	12:110922556:110941502	SH2B3	PSC	mono/K27AC_log2rpm
rs3184504	337	0.000417466	0.968421	1.09317e-05	0.0253005	0.00584962	12:110964769:111007882	SH2B3	PSC	mono/K27AC_log2rpm
rs3184504	348	0.000416296	0.965732	1.14698e-05	0.0265347	0.00730501	12:111009284:111032698	SH2B3	PSC	mono/K27AC_log2rpm
rs3184504	349	0.000409674	0.950371	1.53401e-05	0.0354486	0.0137555	12:111035041:111045613	SH2B3	PSC	mono/K27AC_log2rpm
rs3184504	357	0.000414953	0.962617	1.3389e-05	0.0310006	0.00595418	12:111047929:111054238	SH2B3	PSC	mono/K27AC_log2rpm
rs3184504	367	0.000410219	0.951659	1.7463e-05	0.0404373	0.00747578	12:111062635:111066771	SH2B3	PSC	mono/K27AC_log2rpm
rs3184504	371	0.000416512	0.966262	1.18307e-05	0.0273867	0.00592338	12:111075325:111078826	SH2B3	PSC	mono/K27AC_log2rpm
rs3184504	385	0.000412583	0.957155	1.56578e-05	0.0362631	0.00615397	12:111079065:111103035	SH2B3	PSC	mono/K27AC_log2rpm
rs3184504	387	0.000411743	0.955206	1.66787e-05	0.0386357	0.00572997	12:111104038:111112851	SH2B3	PSC	mono/K27AC_log2rpm
rs3184504	389	0.000414519	0.961647	1.38781e-05	0.032138	0.00578677	12:111113393:111117492	SH2B3	PSC	mono/K27AC_log2rpm
rs3184504	392	0.000407595	0.945582	1.9477e-05	0.0450959	0.00889469	12:111117529:111121480	SH2B3	PSC	mono/K27AC_log2rpm
rs3184504	404	0.000409936	0.951015	1.8438e-05	0.0427162	0.00583996	12:111121848:111139473	SH2B3	PSC	mono/K27AC_log2rpm
rs3184504	411	0.000409409	0.949795	1.87102e-05	0.0433418	0.0064349	12:111150080:111153151	SH2B3	PSC	mono/K27AC_log2rpm
rs3184504	428	0.00040896	0.948756	1.33838e-05	0.0308497	0.0199716	12:111153497:111184385	SH2B3	PSC	mono/K27AC_log2rpm
rs3184504	453	0.000412089	0.956024	1.62722e-05	0.037692	0.00585593	12:111212681:111222531	SH2B3	PSC	mono/K27AC_log2rpm
rs3184504	486	0.000411723	0.955179	1.63196e-05	0.0377949	0.00659774	12:111257067:111260689	SH2B3	PSC	mono/K27AC_log2rpm
rs3184504	557	0.00040458	0.938619	2.38667e-05	0.055314	0.0056387	12:111297367:111300555	SH2B3	PSC	mono/K27AC_log2rpm
rs3184504	562	0.000407391	0.945142	2.10356e-05	0.0487455	0.00568437	12:111306535:111308035	SH2B3	PSC	mono/K27AC_log2rpm
rs3184504	588	0.000401079	0.930502	2.73799e-05	0.0634651	0.0056049	12:111324874:111326564	SH2B3	PSC	mono/K27AC_log2rpm
rs3184504	672	0.000397053	0.921172	3.12369e-05	0.0724104	0.00598969	12:111489841:111499136	SH2B3	PSC	mono/K27AC_log2rpm
rs3184504	672	0.000406448	0.942968	2.17086e-05	0.0503013	0.00630223	12:111503897:111508358	SH2B3	PSC	mono/K27AC_log2rpm
rs3184504	672	0.000402783	0.934465	2.42963e-05	0.0562798	0.00882805	12:111510647:111514631	SH2B3	PSC	mono/K27AC_log2rpm
rs3184504	672	0.000405434	0.940615	2.25787e-05	0.0523166	0.00664012	12:111562464:111566596	SH2B3	PSC	mono/K27AC_log2rpm
rs3184504	672	0.000399854	0.92767	2.82882e-05	0.0655658	0.00633608	12:111606742:111609902	SH2B3	PSC	mono/K27AC_log2rpm
rs3184504	672	0.000405622	0.941052	2.28126e-05	0.0528692	0.00565037	12:111610214:111615300	SH2B3	PSC	mono/K27AC_log2rpm
rs3184504	672	0.000288341	0.668957	0.000123394	0.285829	0.0448018	12:111615606:111620032	SH2B3	PSC	mono/K27AC_log2rpm
rs3184504	672	0.000405169	0.940001	2.2919e-05	0.053108	0.00646314	12:111633942:111635957	SH2B3	PSC	mono/K27AC_log2rpm
rs3184504	672	0.000395472	0.917502	2.73921e-05	0.0633632	0.0187115	12:111659304:111661397	SH2B3	PSC	mono/K27AC_log2rpm
rs3184504	672	0.000399458	0.92675	2.8728e-05	0.0665873	0.00623465	12:111684783:111687241	SH2B3	PSC	mono/K27AC_log2rpm
rs3184504	672	1.00281e-06	0.00232654	0.000429763	0.997058	0.000184592	12:111751349:111755416	SH2B3	PSC	mono/K27AC_log2rpm
rs3184504	672	0.000407109	0.944501	2.13013e-05	0.0493625	0.00570788	12:111798892:111802106	SH2B3	PSC	mono/K27AC_log2rpm
rs3184504	672	0.000399974	0.927948	2.80188e-05	0.0649374	0.00668665	12:111804563:111808534	SH2B3	PSC	mono/K27AC_log2rpm
rs3184504	672	0.000406425	0.942914	2.14385e-05	0.0496679	0.0069905	12:111824693:111829620	SH2B3	PSC	mono/K27AC_log2rpm
rs3184504	672	0.000341013	0.791157	8.77355e-05	0.203499	0.00491565	12:111830234:111833845	SH2B3	PSC	mono/K27AC_log2rpm
rs3184504	672	0.000394496	0.915239	3.04934e-05	0.0706082	0.0137278	12:111834300:111839516	SH2B3	PSC	mono/K27AC_log2rpm
rs3184504	672	0.000308895	0.716643	9.59301e-05	0.22195	0.0610019	12:111839691:111903542	SH2B3	PSC	mono/K27AC_log2rpm
rs3184504	672	0.000401806	0.932199	2.49216e-05	0.0577221	0.00965245	12:111904702:111907382	SH2B3	PSC	mono/K27AC_log2rpm
rs3184504	672	0.000401471	0.931422	2.57392e-05	0.0596303	0.00852031	12:111907505:111912691	SH2B3	PSC	mono/K27AC_log2rpm
rs3184504	672	0.00040524	0.940166	2.31288e-05	0.0536012	0.00580473	12:111913194:111916446	SH2B3	PSC	mono/K27AC_log2rpm
rs3184504	672	0.000397186	0.921481	3.11603e-05	0.072234	0.00585667	12:111916807:111923743	SH2B3	PSC	mono/K27AC_log2rpm
rs3184504	672	0.000406237	0.942478	2.18241e-05	0.0505671	0.00652669	12:111923921:111927785	SH2B3	PSC	mono/K27AC_log2rpm
rs3184504	672	0.000383684	0.890154	4.26732e-05	0.0988975	0.0105217	12:111927827:111934228	SH2B3	PSC	mono/K27AC_log2rpm
rs3184504	672	0.000403646	0.936467	2.43676e-05	0.0564669	0.00663798	12:111935668:111938050	SH2B3	PSC	mono/K27AC_log2rpm
rs3184504	672	0.000389174	0.902891	2.79828e-05	0.0645997	0.0320921	12:111938868:111942814	SH2B3	PSC	mono/K27AC_log2rpm
rs3184504	672	0.000403142	0.935297	2.52686e-05	0.0585665	0.0057082	12:111945980:111950357	SH2B3	PSC	mono/K27AC_log2rpm
rs3184504	672	0.000404806	0.939158	2.36188e-05	0.0547394	0.00567429	12:111950477:111952572	SH2B3	PSC	mono/K27AC_log2rpm
rs3184504	672	0.00040521	0.940095	2.07556e-05	0.048039	0.01144	12:111955878:111960324	SH2B3	PSC	mono/K27AC_log2rpm
rs3184504	672	0.000393224	0.912289	3.42675e-05	0.0794227	0.00786095	12:111960919:111963312	SH2B3	PSC	mono/K27AC_log2rpm
rs3184504	672	0.000401945	0.93252	2.64035e-05	0.0611983	0.00585344	12:111964518:111966201	SH2B3	PSC	mono/K27AC_log2rpm
rs3184504	672	0.00040622	0.942439	2.22013e-05	0.0514507	0.00568194	12:111966353:111968686	SH2B3	PSC	mono/K27AC_log2rpm
rs3184504	672	0.000406519	0.943132	2.18634e-05	0.0506659	0.00577324	12:111968895:111972255	SH2B3	PSC	mono/K27AC_log2rpm
rs3184504	672	0.000367478	0.852557	6.04238e-05	0.140115	0.00689919	12:111973807:111979136	SH2B3	PSC	mono/K27AC_log2rpm
rs3184504	672	0.000397677	0.922618	2.51722e-05	0.0582126	0.0187463	12:111979860:111985408	SH2B3	PSC	mono/K27AC_log2rpm
rs3184504	672	0.000406308	0.942643	2.21101e-05	0.0512389	0.00568929	12:111985606:111988006	SH2B3	PSC	mono/K27AC_log2rpm
rs3184504	672	0.000393838	0.913713	2.60621e-05	0.0602081	0.0256587	12:111989109:111992241	SH2B3	PSC	mono/K27AC_log2rpm
rs3184504	672	0.000401741	0.932047	2.64491e-05	0.0613002	0.00622415	12:111992736:111997093	SH2B3	PSC	mono/K27AC_log2rpm
rs3184504	672	0.00040482	0.93919	2.24593e-05	0.0520225	0.00835991	12:111997508:112001187	SH2B3	PSC	mono/K27AC_log2rpm
rs3184504	672	0.000404887	0.939346	2.23772e-05	0.0518316	0.00839484	12:112001358:112002928	SH2B3	PSC	mono/K27AC_log2rpm
rs3184504	672	0.000404418	0.938257	2.32196e-05	0.0537948	0.00752026	12:112005227:112010261	SH2B3	PSC	mono/K27AC_log2rpm
rs3184504	672	0.000406472	0.943024	2.18097e-05	0.0505389	0.00600881	12:112010337:112013720	SH2B3	PSC	mono/K27AC_log2rpm
rs3184504	672	0.000405901	0.941698	2.19829e-05	0.0509313	0.00694285	12:112015216:112020585	SH2B3	PSC	mono/K27AC_log2rpm
rs3184504	672	0.000407698	0.945869	2.07029e-05	0.0479738	0.00572909	12:112021470:112026238	SH2B3	PSC	mono/K27AC_log2rpm
rs3184504	672	0.000407121	0.944529	2.12723e-05	0.0492948	0.00574736	12:112026782:112030044	SH2B3	PSC	mono/K27AC_log2rpm
rs3184504	672	0.000407687	0.945841	2.07277e-05	0.0480317	0.00569845	12:112031961:112038996	SH2B3	PSC	mono/K27AC_log2rpm
rs3184504	672	0.000400234	0.928551	2.6649e-05	0.0617334	0.00928839	12:112072325:112074977	SH2B3	PSC	mono/K27AC_log2rpm
rs3184504	672	0.000403954	0.937182	2.36671e-05	0.0548325	0.00755822	12:112076100:112078846	SH2B3	PSC	mono/K27AC_log2rpm
rs3184504	672	0.00040354	0.936221	2.44626e-05	0.0566871	0.00666366	12:112079903:112082907	SH2B3	PSC	mono/K27AC_log2rpm
rs3184504	672	0.000403637	0.936445	2.48101e-05	0.0575037	0.00562242	12:112083101:112085666	SH2B3	PSC	mono/K27AC_log2rpm
rs3184504	672	0.000400283	0.928665	2.38795e-05	0.0552444	0.0156667	12:112086730:112095046	SH2B3	PSC	mono/K27AC_log2rpm
rs3184504	672	0.000393838	0.913712	3.41613e-05	0.0791883	0.006672	12:112095732:112106311	SH2B3	PSC	mono/K27AC_log2rpm
rs3184504	672	0.0004054	0.940536	2.29125e-05	0.0530982	0.00593706	12:112106682:112115985	SH2B3	PSC	mono/K27AC_log2rpm
rs3184504	672	0.000398003	0.923375	3.04499e-05	0.0705883	0.00560804	12:112117710:112120197	SH2B3	PSC	mono/K27AC_log2rpm
rs3184504	672	0.000403548	0.93624	2.47647e-05	0.0573952	0.00593604	12:112120213:112126924	SH2B3	PSC	mono/K27AC_log2rpm
rs3184504	672	0.000405305	0.940316	2.25475e-05	0.0522404	0.00701578	12:112129852:112134140	SH2B3	PSC	mono/K27AC_log2rpm
rs3184504	672	0.000406512	0.943115	2.1669e-05	0.05021	0.00624635	12:112135527:112140135	SH2B3	PSC	mono/K27AC_log2rpm
rs3184504	672	0.000402225	0.933169	2.47699e-05	0.0573765	0.00902699	12:112144855:112150936	SH2B3	PSC	mono/K27AC_log2rpm
rs3184504	672	0.000379087	0.87949	4.94907e-05	0.114766	0.00531475	12:112152696:112159120	SH2B3	PSC	mono/K27AC_log2rpm
rs3184504	672	0.00040447	0.938379	2.39481e-05	0.0555032	0.00568948	12:112165351:112167205	SH2B3	PSC	mono/K27AC_log2rpm
rs3184504	672	0.00040755	0.945525	2.08625e-05	0.0483443	0.00570196	12:112170359:112172320	SH2B3	PSC	mono/K27AC_log2rpm
rs3184504	672	0.000402333	0.933421	2.36353e-05	0.05472	0.0114334	12:112178363:112181253	SH2B3	PSC	mono/K27AC_log2rpm
rs3184504	672	0.000407373	0.945115	2.08462e-05	0.0483022	0.00615503	12:112183611:112187610	SH2B3	PSC	mono/K27AC_log2rpm
rs3184504	672	0.000405795	0.941453	2.20261e-05	0.0510302	0.00708938	12:112190034:112193097	SH2B3	PSC	mono/K27AC_log2rpm
rs3184504	672	0.000401755	0.93208	2.5386e-05	0.0588093	0.00868363	12:112193205:112198285	SH2B3	PSC	mono/K27AC_log2rpm
rs3184504	672	0.000394613	0.915512	2.8224e-05	0.0652925	0.0187731	12:112203112:112233413	SH2B3	PSC	mono/K27AC_log2rpm
rs3184504	672	0.000366154	0.849485	5.83771e-05	0.135288	0.0148022	12:112233599:112240218	SH2B3	PSC	mono/K27AC_log2rpm
rs3184504	672	0.000403952	0.937178	2.41576e-05	0.055982	0.00641213	12:112244007:112248943	SH2B3	PSC	mono/K27AC_log2rpm
rs3184504	672	0.000402637	0.934126	2.41011e-05	0.0558188	0.00962821	12:112253099:112255546	SH2B3	PSC	mono/K27AC_log2rpm
rs3184504	672	0.000382267	0.886868	3.78879e-05	0.08765	0.0250614	12:112259537:112262951	SH2B3	PSC	mono/K27AC_log2rpm
rs3184504	672	1.66128e-15	3.8542e-12	0.000430837	0.999552	1.73816e-05	12:112264024:112266909	SH2B3	PSC	mono/K27AC_log2rpm
rs3184504	672	0.000402031	0.93272	2.2421e-05	0.0518673	0.0149883	12:112272111:112286238	SH2B3	PSC	mono/K27AC_log2rpm
rs3184504	672	0.000407052	0.944369	2.12631e-05	0.0492715	0.00593169	12:112286686:112288745	SH2B3	PSC	mono/K27AC_log2rpm
rs3184504	672	0.0003913	0.907824	3.67774e-05	0.0852595	0.00648882	12:112288921:112293317	SH2B3	PSC	mono/K27AC_log2rpm
rs3184504	672	0.000398589	0.924736	2.87549e-05	0.0666299	0.00820675	12:112294333:112296434	SH2B3	PSC	mono/K27AC_log2rpm
rs3184504	672	0.000368433	0.854771	5.80573e-05	0.134592	0.0102102	12:112296448:112309984	SH2B3	PSC	mono/K27AC_log2rpm
rs3184504	672	0.000405523	0.940821	2.28156e-05	0.0528738	0.00587679	12:112310218:112312553	SH2B3	PSC	mono/K27AC_log2rpm
rs3184504	672	0.000406263	0.942539	2.18289e-05	0.050579	0.0064539	12:112312892:112316089	SH2B3	PSC	mono/K27AC_log2rpm
rs3184504	672	0.000373979	0.867638	5.36495e-05	0.124393	0.00754135	12:112316203:112319065	SH2B3	PSC	mono/K27AC_log2rpm
rs3184504	672	0.000405686	0.9412	2.18874e-05	0.0507025	0.0076703	12:112319240:112333050	SH2B3	PSC	mono/K27AC_log2rpm
rs3184504	672	0.000395425	0.917395	3.18524e-05	0.0738147	0.00836335	12:112333086:112338494	SH2B3	PSC	mono/K27AC_log2rpm
rs3184504	668	0.000407761	0.94601	2.05949e-05	0.047722	0.00583931	12:112386996:112391985	SH2B3	PSC	mono/K27AC_log2rpm
rs3184504	643	0.000400378	0.928875	2.72355e-05	0.0631103	0.0075867	12:112420078:112475065	SH2B3	PSC	mono/K27AC_log2rpm
rs3184504	643	0.000404269	0.937901	2.41517e-05	0.0559749	0.0056955	12:112475159:112494725	SH2B3	PSC	mono/K27AC_log2rpm
rs3184504	643	0.000399798	0.92753	2.39703e-05	0.0554449	0.0166017	12:112494762:112506074	SH2B3	PSC	mono/K27AC_log2rpm
rs3184504	641	0.000406255	0.942508	2.18276e-05	0.050575	0.00648901	12:112506144:112515483	SH2B3	PSC	mono/K27AC_log2rpm
rs3184504	640	0.000401268	0.93094	2.69399e-05	0.0624385	0.00619339	12:112515576:112520606	SH2B3	PSC	mono/K27AC_log2rpm
rs3184504	640	0.000401881	0.93236	2.36614e-05	0.0547699	0.0124441	12:112520615:112522850	SH2B3	PSC	mono/K27AC_log2rpm
rs3184504	639	0.000406983	0.944199	2.13237e-05	0.0494112	0.00596182	12:112524654:112558367	SH2B3	PSC	mono/K27AC_log2rpm
rs3184504	636	0.000397245	0.921605	2.68228e-05	0.0620698	0.0159015	12:112562357:112572001	SH2B3	PSC	mono/K27AC_log2rpm
rs3184504	634	0.000407357	0.945064	2.08851e-05	0.0483921	0.00611563	12:112572184:112581093	SH2B3	PSC	mono/K27AC_log2rpm
rs3184504	630	0.000408036	0.946639	2.03523e-05	0.0471594	0.00577291	12:112581168:112592927	SH2B3	PSC	mono/K27AC_log2rpm
rs3184504	624	0.00039858	0.924703	2.75075e-05	0.0637056	0.011165	12:112593150:112609795	SH2B3	PSC	mono/K27AC_log2rpm
rs3184504	619	0.00040623	0.942451	2.2053e-05	0.0511027	0.00601764	12:112611453:112615231	SH2B3	PSC	mono/K27AC_log2rpm
rs3184504	618	0.0004068	0.943772	2.16028e-05	0.050061	0.00573871	12:112615326:112624878	SH2B3	PSC	mono/K27AC_log2rpm
rs3184504	613	0.00040792	0.946371	2.00092e-05	0.0463528	0.00684855	12:112624964:112627122	SH2B3	PSC	mono/K27AC_log2rpm
rs3184504	612	0.000407947	0.946433	2.02722e-05	0.0469697	0.00616929	12:112627338:112637673	SH2B3	PSC	mono/K27AC_log2rpm
rs3184504	610	0.0004081	0.946789	2.01115e-05	0.0465967	0.00618654	12:112637927:112642680	SH2B3	PSC	mono/K27AC_log2rpm
rs3184504	606	0.000372806	0.864906	5.47269e-05	0.126888	0.00777884	12:112645226:112648656	SH2B3	PSC	mono/K27AC_log2rpm
rs3184504	591	0.000407899	0.946323	1.99078e-05	0.0461146	0.00713502	12:112652924:112655869	SH2B3	PSC	mono/K27AC_log2rpm
rs3184504	574	0.00040275	0.934375	2.52613e-05	0.0585393	0.00665757	12:112664217:112667024	SH2B3	PSC	mono/K27AC_log2rpm
rs3184504	569	0.000409311	0.949597	1.81453e-05	0.0420173	0.00795826	12:112667418:112669287	SH2B3	PSC	mono/K27AC_log2rpm
rs3184504	566	0.000406827	0.943833	2.13838e-05	0.0495483	0.00619085	12:112671957:112674915	SH2B3	PSC	mono/K27AC_log2rpm
rs3184504	561	0.000400076	0.928172	2.81485e-05	0.0652425	0.00615687	12:112675882:112678761	SH2B3	PSC	mono/K27AC_log2rpm
rs3184504	557	0.000410274	0.95183	1.8124e-05	0.04199	0.00575141	12:112684171:112689510	SH2B3	PSC	mono/K27AC_log2rpm
rs3184504	553	0.000409755	0.950626	1.85263e-05	0.0429204	0.006025	12:112691014:112693317	SH2B3	PSC	mono/K27AC_log2rpm
rs3184504	527	0.000409976	0.951138	1.69894e-05	0.039324	0.00911142	12:112720866:112724699	SH2B3	PSC	mono/K27AC_log2rpm
rs3184504	520	0.000406299	0.942607	2.06164e-05	0.0477375	0.00922903	12:112732748:112736167	SH2B3	PSC	mono/K27AC_log2rpm
rs3184504	512	0.000404068	0.93743	2.17141e-05	0.0502576	0.0118865	12:112736597:112738860	SH2B3	PSC	mono/K27AC_log2rpm
rs3184504	507	0.000400615	0.92942	2.57665e-05	0.059673	0.0104809	12:112739762:112748808	SH2B3	PSC	mono/K27AC_log2rpm
rs3184504	494	0.000408996	0.948865	1.92746e-05	0.0446561	0.00605101	12:112751772:112754570	SH2B3	PSC	mono/K27AC_log2rpm
rs3184504	488	0.000399075	0.925847	2.93623e-05	0.0680634	0.00566074	12:112754728:112757675	SH2B3	PSC	mono/K27AC_log2rpm
rs3184504	454	0.000412761	0.957597	1.40349e-05	0.0324656	0.00951027	12:112778859:112782575	SH2B3	PSC	mono/K27AC_log2rpm
rs3184504	443	0.000412689	0.957429	1.56924e-05	0.036348	0.0057946	12:112790419:112792941	SH2B3	PSC	mono/K27AC_log2rpm
rs3184504	429	0.000414006	0.960485	1.32964e-05	0.0307641	0.00832369	12:112818514:112821416	SH2B3	PSC	mono/K27AC_log2rpm
rs3184504	427	0.000413268	0.958772	1.40282e-05	0.0324617	0.00833875	12:112823865:112826008	SH2B3	PSC	mono/K27AC_log2rpm
rs3184504	412	0.000410176	0.951582	1.82301e-05	0.0422351	0.00575415	12:112843683:112848378	SH2B3	PSC	mono/K27AC_log2rpm
rs3184504	407	0.000414167	0.960839	1.40267e-05	0.0324785	0.00625474	12:112854401:112863178	SH2B3	PSC	mono/K27AC_log2rpm
rs3184504	398	0.00039287	0.909275	3.65786e-05	0.084602	0.00569394	12:112872911:112877282	SH2B3	PSC	mono/K27AC_log2rpm
rs3184504	395	0.000415522	0.961697	1.37495e-05	0.0317613	0.00611208	12:112880776:112886881	SH2B3	PSC	mono/K27AC_log2rpm
rs3184504	381	0.0474303	0.919538	0.00135053	0.0261274	0.00555352	12:112899382:112901955	SH2B3	PSC	mono/K27AC_log2rpm
rs3184504	380	0.0474569	0.919979	0.00131788	0.0254902	0.00575622	12:112902001:112905466	SH2B3	PSC	mono/K27AC_log2rpm
rs3184504	378	0.0595188	0.903715	0.00189559	0.0287205	0.00614999	12:112905687:112911479	SH2B3	PSC	mono/K27AC_log2rpm
rs3184504	374	0.0753366	0.88744	0.00213411	0.0250386	0.0100509	12:112913449:112915866	SH2B3	PSC	mono/K27AC_log2rpm
rs3184504	374	0.0736929	0.868077	0.00405742	0.0477307	0.00644179	12:112916467:112923112	SH2B3	PSC	mono/K27AC_log2rpm
rs3184504	371	0.0752963	0.886609	0.0022601	0.0265194	0.00931512	12:112925854:112927910	SH2B3	PSC	mono/K27AC_log2rpm
rs3184504	367	0.688277	0.283328	0.0187133	0.00768335	0.00199762	12:112935788:112937676	SH2B3	PSC	mono/K27AC_log2rpm
rs3184504	366	0.688751	0.28238	0.0191024	0.00781225	0.00195457	12:112940384:112943289	SH2B3	PSC	mono/K27AC_log2rpm
rs3184504	364	0.683417	0.278165	0.0252269	0.0102384	0.00295317	12:112944058:112947061	SH2B3	PSC	mono/K27AC_log2rpm
rs3184504	324	0.804581	0.16263	0.0259568	0.00523062	0.00160161	12:113035378:113039592	SH2B3	PSC	mono/K27AC_log2rpm
rs3184504	324	0.806502	0.163018	0.0239871	0.00483189	0.00166089	12:113043687:113046730	SH2B3	PSC	mono/K27AC_log2rpm
rs3184504	315	0.78693	0.156926	0.0443088	0.00880554	0.00302995	12:113054482:113056107	SH2B3	PSC	mono/K27AC_log2rpm
rs3184504	91	0.96498	0.0277383	0.00687879	0.000195658	0.000207182	12:113322547:113326527	SH2B3	PSC	mono/K27AC_log2rpm
rs3184504	78	0.967304	0.0236652	0.00860041	0.000208189	0.000222101	12:113329395:113332821	SH2B3	PSC	mono/K27AC_log2rpm
rs3184504	67	0.973854	0.0206321	0.00524662	0.000109578	0.000157697	12:113338442:113351597	SH2B3	PSC	mono/K27AC_log2rpm
rs3184504	38	0.984857	0.0120241	0.00299028	3.55769e-05	9.31363e-05	12:113352767:113362145	SH2B3	PSC	mono/K27AC_log2rpm
rs3184504	14	0.994697	0.00415194	0.00111578	4.34502e-06	3.12333e-05	12:113372261:113380053	SH2B3	PSC	mono/K27AC_log2rpm
rs3197999	2	0.0452429	0.948667	5.74549e-06	6.02367e-05	0.00602367	3:48218132:48227672	MST1	PSC	mono/K27AC_log2rpm
rs3197999	8	0.0243163	0.959736	2.685e-05	0.000909632	0.0150107	3:48228144:48231327	MST1	PSC	mono/K27AC_log2rpm
rs3197999	17	0.0171129	0.96878	3.49917e-05	0.00185878	0.0122134	3:48234828:48240074	MST1	PSC	mono/K27AC_log2rpm
rs3197999	40	0.00585358	0.9742	2.70769e-05	0.00435066	0.0155688	3:48256284:48270997	MST1	PSC	mono/K27AC_log2rpm
rs3197999	45	0.00552954	0.98467	1.83032e-05	0.00319345	0.00658862	3:48273335:48275586	MST1	PSC	mono/K27AC_log2rpm
rs3197999	60	0.00433952	0.982765	2.15677e-05	0.00480368	0.0080706	3:48280720:48294279	MST1	PSC	mono/K27AC_log2rpm
rs3197999	63	0.00404004	0.983847	2.14543e-05	0.00515529	0.0069362	3:48295289:48299044	MST1	PSC	mono/K27AC_log2rpm
rs3197999	65	0.00400546	0.978516	2.70853e-05	0.00650739	0.0109436	3:48299314:48304352	MST1	PSC	mono/K27AC_log2rpm
rs3197999	75	0.00363147	0.984211	2.07312e-05	0.00555277	0.00658445	3:48305026:48316464	MST1	PSC	mono/K27AC_log2rpm
rs3197999	83	0.00142786	0.969174	1.32499e-05	0.00878751	0.0205978	3:48328418:48331755	MST1	PSC	mono/K27AC_log2rpm
rs3197999	93	0.000885123	0.984601	6.57298e-06	0.00723903	0.00726858	3:48333786:48345589	MST1	PSC	mono/K27AC_log2rpm
rs3197999	98	0.000630145	0.983497	5.30416e-06	0.00820181	0.00766556	3:48347503:48350338	MST1	PSC	mono/K27AC_log2rpm
rs3197999	107	0.000399684	0.981543	4.23307e-06	0.0103182	0.00773448	3:48359776:48361328	MST1	PSC	mono/K27AC_log2rpm
rs3197999	121	0.000301682	0.959177	6.2249e-06	0.0195823	0.0209324	3:48372668:48380665	MST1	PSC	mono/K27AC_log2rpm
rs3197999	165	6.22411e-12	0.789154	1.51877e-12	0.19238	0.0184659	3:48406309:48415446	MST1	PSC	mono/K27AC_log2rpm
rs3197999	205	5.08585e-12	0.9744	8.15033e-14	0.0155144	0.0100855	3:48437230:48442638	MST1	PSC	mono/K27AC_log2rpm
rs3197999	211	5.09685e-12	0.976508	8.16679e-14	0.0155676	0.00792395	3:48443959:48448686	MST1	PSC	mono/K27AC_log2rpm
rs3197999	229	3.99247e-12	0.971948	7.82314e-14	0.0189541	0.00909803	3:48460413:48464264	MST1	PSC	mono/K27AC_log2rpm
rs3197999	257	3.45023e-12	0.975307	6.49122e-14	0.0182852	0.00640754	3:48473788:48489701	MST1	PSC	mono/K27AC_log2rpm
rs3197999	265	3.22007e-12	0.973244	6.55309e-14	0.0197361	0.00701946	3:48489728:48499293	MST1	PSC	mono/K27AC_log2rpm
rs3197999	289	2.6421e-12	0.972097	5.7403e-14	0.0210515	0.006851	3:48499875:48524301	MST1	PSC	mono/K27AC_log2rpm
rs3197999	321	1.85479e-12	0.971447	4.23216e-14	0.0221014	0.00645142	3:48537107:48547001	MST1	PSC	mono/K27AC_log2rpm
rs3197999	339	1.67987e-12	0.969394	4.18245e-14	0.0240701	0.00653631	3:48547971:48560438	MST1	PSC	mono/K27AC_log2rpm
rs3197999	356	1.17371e-12	0.951121	4.18351e-14	0.0337499	0.0151295	3:48560505:48578311	MST1	PSC	mono/K27AC_log2rpm
rs3197999	383	8.14341e-13	0.962685	2.61561e-14	0.0308563	0.00645903	3:48578655:48610364	MST1	PSC	mono/K27AC_log2rpm
rs3197999	387	7.63544e-13	0.966394	2.15122e-14	0.0271629	0.0064435	3:48611404:48615273	MST1	PSC	mono/K27AC_log2rpm
rs3197999	402	6.9911e-13	0.947916	3.20221e-14	0.0433309	0.0087527	3:48621674:48626667	MST1	PSC	mono/K27AC_log2rpm
rs3197999	403	7.08901e-13	0.961191	2.25577e-14	0.0305027	0.00830618	3:48626690:48630892	MST1	PSC	mono/K27AC_log2rpm
rs3197999	414	2.45566e-13	0.935138	1.19465e-14	0.0452979	0.019564	3:48630938:48644609	MST1	PSC	mono/K27AC_log2rpm
rs3197999	420	2.51787e-13	0.958828	8.49892e-15	0.0322757	0.00889626	3:48644788:48648569	MST1	PSC	mono/K27AC_log2rpm
rs3197999	430	1.45712e-13	0.949538	6.44101e-15	0.0418872	0.00857441	3:48649670:48653059	MST1	PSC	mono/K27AC_log2rpm
rs3197999	452	7.12418e-14	0.935345	4.2393e-15	0.0555675	0.00908778	3:48656164:48674575	MST1	PSC	mono/K27AC_log2rpm
rs3197999	464	1.99851e-14	0.960431	6.83642e-16	0.0327862	0.00678277	3:48679588:48684527	MST1	PSC	mono/K27AC_log2rpm
rs3197999	474	9.52016e-15	0.960987	3.24543e-16	0.032697	0.00631557	3:48692125:48695190	MST1	PSC	mono/K27AC_log2rpm
rs3197999	478	7.22895e-15	0.960116	2.50889e-16	0.0332556	0.00662874	3:48698230:48702848	MST1	PSC	mono/K27AC_log2rpm
rs3197999	492	6.58106e-15	0.952372	2.8517e-16	0.0412038	0.00642372	3:48709619:48712257	MST1	PSC	mono/K27AC_log2rpm
rs3197999	516	3.95987e-15	0.897761	4.25456e-16	0.0963988	0.00584023	3:48715140:48742511	MST1	PSC	mono/K27AC_log2rpm
rs3197999	537	4.12706e-15	0.935667	2.35766e-16	0.0533417	0.0109916	3:48742558:48756549	MST1	PSC	mono/K27AC_log2rpm
rs3197999	555	3.69595e-15	0.837927	6.81627e-16	0.154459	0.00761423	3:48773232:48778551	MST1	PSC	mono/K27AC_log2rpm
rs3197999	568	4.76925e-20	1.08126e-05	4.41078e-15	0.999989	7.30357e-08	3:48778615:48790473	MST1	PSC	mono/K27AC_log2rpm
rs3197999	575	4.03712e-15	0.915274	3.26602e-16	0.0739377	0.0107881	3:48790485:48798145	MST1	PSC	mono/K27AC_log2rpm
rs3197999	598	4.12398e-15	0.934968	2.58671e-16	0.0585801	0.00645149	3:48798692:48813649	MST1	PSC	mono/K27AC_log2rpm
rs3197999	600	4.16705e-15	0.944732	2.07822e-16	0.047034	0.00823391	3:48813948:48817217	MST1	PSC	mono/K27AC_log2rpm
rs3197999	610	4.15287e-15	0.941517	2.17915e-16	0.0493129	0.00917003	3:48817967:48823320	MST1	PSC	mono/K27AC_log2rpm
rs3197999	626	3.89562e-15	0.883195	4.80689e-16	0.1089	0.00790481	3:48824144:48839422	MST1	PSC	mono/K27AC_log2rpm
rs3197999	639	4.14086e-15	0.938794	2.26409e-16	0.0512305	0.00997563	3:48839545:48854717	MST1	PSC	mono/K27AC_log2rpm
rs3197999	645	4.17072e-15	0.945565	2.12687e-16	0.0481565	0.00627869	3:48854869:48861609	MST1	PSC	mono/K27AC_log2rpm
rs3197999	647	4.09295e-15	0.927932	2.51914e-16	0.0569616	0.0151061	3:48862495:48866174	MST1	PSC	mono/K27AC_log2rpm
rs3197999	661	4.15487e-15	0.941971	2.18622e-16	0.0494794	0.00854981	3:48876483:48879235	MST1	PSC	mono/K27AC_log2rpm
rs3197999	668	4.17874e-15	0.947383	2.05042e-16	0.0464242	0.00619262	3:48882378:48887587	MST1	PSC	mono/K27AC_log2rpm
rs3197999	673	4.14848e-15	0.940522	2.32488e-16	0.0526401	0.00683749	3:48888074:48897855	MST1	PSC	mono/K27AC_log2rpm
rs3197999	676	4.08037e-15	0.92508	2.73774e-16	0.0619387	0.0129808	3:48899300:48901384	MST1	PSC	mono/K27AC_log2rpm
rs3197999	682	4.16158e-15	0.943492	2.202e-16	0.0498561	0.00665166	3:48905366:48908726	MST1	PSC	mono/K27AC_log2rpm
rs3197999	692	3.53917e-15	0.802382	7.00141e-16	0.15834	0.0392788	3:48911349:48920419	MST1	PSC	mono/K27AC_log2rpm
rs3197999	693	4.13667e-15	0.937844	2.46541e-16	0.0558314	0.00632436	3:48921139:48923924	MST1	PSC	mono/K27AC_log2rpm
rs3197999	703	4.04655e-15	0.917413	3.21563e-16	0.0728054	0.00978171	3:48928486:48931390	MST1	PSC	mono/K27AC_log2rpm
rs3197999	713	4.12111e-15	0.934318	2.62592e-16	0.0594715	0.00621045	3:48931746:48940285	MST1	PSC	mono/K27AC_log2rpm
rs3197999	725	4.07509e-15	0.923883	2.87877e-16	0.0651564	0.010961	3:48950332:48958417	MST1	PSC	mono/K27AC_log2rpm
rs3197999	739	4.15937e-15	0.942992	2.23784e-16	0.0506719	0.0063363	3:48962821:48971030	MST1	PSC	mono/K27AC_log2rpm
rs3197999	744	4.13297e-15	0.937005	2.49596e-16	0.0565224	0.00647219	3:48971163:48977100	MST1	PSC	mono/K27AC_log2rpm
rs3197999	753	4.07409e-15	0.923657	2.99776e-16	0.0678791	0.00846425	3:48980259:48986091	MST1	PSC	mono/K27AC_log2rpm
rs3197999	760	3.39689e-15	0.770126	8.10337e-16	0.183249	0.0466249	3:48986150:48991024	MST1	PSC	mono/K27AC_log2rpm
rs3197999	773	4.12715e-15	0.935686	2.53165e-16	0.0573265	0.0069872	3:48991676:48996506	MST1	PSC	mono/K27AC_log2rpm
rs3197999	781	4.12157e-15	0.93442	2.62493e-16	0.0594497	0.00612987	3:48996677:49002568	MST1	PSC	mono/K27AC_log2rpm
rs3197999	785	4.11181e-15	0.932209	2.6904e-16	0.0609268	0.00686417	3:49002672:49005550	MST1	PSC	mono/K27AC_log2rpm
rs3197999	787	4.02904e-15	0.913444	3.30181e-16	0.0747389	0.0118174	3:49005756:49008687	MST1	PSC	mono/K27AC_log2rpm
rs3197999	794	3.97867e-15	0.902024	3.40307e-16	0.0769424	0.0210335	3:49011033:49013303	MST1	PSC	mono/K27AC_log2rpm
rs3197999	841	2.82227e-15	0.639851	1.56895e-15	0.355659	0.00448983	3:49015979:49048384	MST1	PSC	mono/K27AC_log2rpm
rs3197999	897	4.09611e-15	0.928648	2.84583e-16	0.0644503	0.00690145	3:49048407:49086084	MST1	PSC	mono/K27AC_log2rpm
rs3197999	919	3.91317e-15	0.887175	4.06982e-16	0.0920613	0.0207638	3:49087735:49106519	MST1	PSC	mono/K27AC_log2rpm
rs3197999	926	4.09851e-15	0.929194	2.85043e-16	0.064561	0.0062454	3:49106783:49111816	MST1	PSC	mono/K27AC_log2rpm
rs3197999	933	4.02664e-15	0.9129	3.57558e-16	0.0810028	0.0060971	3:49112212:49115260	MST1	PSC	mono/K27AC_log2rpm
rs3197999	942	4.02647e-15	0.912861	3.58379e-16	0.0811905	0.00594819	3:49117078:49120091	MST1	PSC	mono/K27AC_log2rpm
rs3197999	948	4.09361e-15	0.928081	2.90771e-16	0.0658616	0.00605707	3:49122832:49125751	MST1	PSC	mono/K27AC_log2rpm
rs3197999	956	3.38384e-15	0.767168	9.80358e-16	0.222155	0.0106775	3:49128029:49134207	MST1	PSC	mono/K27AC_log2rpm
rs3197999	983	3.92194e-15	0.889162	4.50172e-16	0.101972	0.0088658	3:49135125:49162955	MST1	PSC	mono/K27AC_log2rpm
rs3197999	986	3.96386e-15	0.898666	4.21416e-16	0.0954827	0.00585124	3:49169125:49171645	MST1	PSC	mono/K27AC_log2rpm
rs3197999	1003	4.04488e-15	0.917034	3.3982e-16	0.0769825	0.0059832	3:49188174:49196998	MST1	PSC	mono/K27AC_log2rpm
rs3197999	1012	4.06555e-15	0.92172	3.19049e-16	0.0722732	0.0060067	3:49198155:49205470	MST1	PSC	mono/K27AC_log2rpm
rs3197999	1023	3.2851e-15	0.744782	1.1038e-15	0.250197	0.00502117	3:49207236:49212551	MST1	PSC	mono/K27AC_log2rpm
rs3197999	1025	3.6786e-15	0.833993	6.15456e-16	0.139266	0.0267411	3:49212565:49216676	MST1	PSC	mono/K27AC_log2rpm
rs3197999	1033	3.66854e-15	0.831713	7.13952e-16	0.161799	0.00648829	3:49273025:49278951	MST1	PSC	mono/K27AC_log2rpm
rs3197999	1033	3.93645e-15	0.892453	4.38694e-16	0.0993769	0.00817012	3:49282957:49288159	MST1	PSC	mono/K27AC_log2rpm
rs3197999	1033	4.04015e-15	0.915962	3.44497e-16	0.0780426	0.00599564	3:49291853:49295588	MST1	PSC	mono/K27AC_log2rpm
rs3197999	1033	3.88194e-15	0.880094	5.02626e-16	0.113893	0.00601345	3:49302938:49306167	MST1	PSC	mono/K27AC_log2rpm
rs3197999	1033	3.67858e-15	0.833989	6.60789e-16	0.149647	0.0163639	3:49306576:49318865	MST1	PSC	mono/K27AC_log2rpm
rs3197999	1033	4.0352e-15	0.91484	3.40814e-16	0.0771879	0.0079724	3:49319024:49329415	MST1	PSC	mono/K27AC_log2rpm
rs3197999	1033	3.92162e-15	0.889091	4.48047e-16	0.101485	0.00942474	3:49329466:49364086	MST1	PSC	mono/K27AC_log2rpm
rs3197999	1033	3.99583e-15	0.905915	3.86713e-16	0.0876089	0.00647629	3:49364099:49469065	MST1	PSC	mono/K27AC_log2rpm
rs3197999	1033	3.77059e-15	0.854849	5.12114e-16	0.11581	0.0293409	3:49479855:49485001	MST1	PSC	mono/K27AC_log2rpm
rs3197999	1033	3.68996e-15	0.836568	6.96654e-16	0.157886	0.00554572	3:49506104:49511317	MST1	PSC	mono/K27AC_log2rpm
rs3197999	1033	4.0111e-15	0.909377	3.68559e-16	0.0834865	0.00713651	3:49532152:49533858	MST1	PSC	mono/K27AC_log2rpm
rs3197999	1033	3.667e-15	0.831363	6.77154e-16	0.153368	0.015269	3:49537529:49540143	MST1	PSC	mono/K27AC_log2rpm
rs3197999	1033	4.0253e-15	0.912596	3.59337e-16	0.081407	0.00599734	3:49555876:49558596	MST1	PSC	mono/K27AC_log2rpm
rs3197999	1033	3.84758e-15	0.872303	5.23332e-16	0.118556	0.00914105	3:49559824:49562273	MST1	PSC	mono/K27AC_log2rpm
rs3197999	1033	3.9885e-15	0.904253	3.89025e-16	0.0881215	0.00762545	3:49566491:49571854	MST1	PSC	mono/K27AC_log2rpm
rs3197999	1033	4.0705e-15	0.922842	3.13958e-16	0.0711186	0.00603919	3:49576478:49578861	MST1	PSC	mono/K27AC_log2rpm
rs3197999	1033	3.86899e-15	0.877159	5.01028e-16	0.113497	0.00934415	3:49639194:49642687	MST1	PSC	mono/K27AC_log2rpm
rs3197999	1033	3.99013e-15	0.904623	3.94604e-16	0.0894029	0.00597407	3:49687020:49690942	MST1	PSC	mono/K27AC_log2rpm
rs3197999	1033	4.04002e-15	0.915934	3.44688e-16	0.0780862	0.00598003	3:49699689:49705817	MST1	PSC	mono/K27AC_log2rpm
rs3197999	1033	3.96894e-15	0.899819	4.00587e-16	0.0907244	0.00945694	3:49706972:49721634	MST1	PSC	mono/K27AC_log2rpm
rs3197999	1033	4.01063e-15	0.90927	3.73653e-16	0.084652	0.0060781	3:49725417:49730243	MST1	PSC	mono/K27AC_log2rpm
rs3197999	1033	3.90382e-15	0.885055	4.81267e-16	0.109052	0.00589363	3:49734342:49746822	MST1	PSC	mono/K27AC_log2rpm
rs3197999	1033	4.02009e-15	0.911413	3.60061e-16	0.0815609	0.00702565	3:49747306:49773699	MST1	PSC	mono/K27AC_log2rpm
rs3197999	1033	3.91091e-15	0.886662	4.74622e-16	0.107546	0.00579227	3:49774587:49781606	MST1	PSC	mono/K27AC_log2rpm
rs3197999	1033	4.05363e-15	0.919018	3.31072e-16	0.0749992	0.00598247	3:49781625:49783844	MST1	PSC	mono/K27AC_log2rpm
rs3197999	1033	4.05544e-15	0.919429	3.28821e-16	0.0744877	0.00608331	3:49783975:49789651	MST1	PSC	mono/K27AC_log2rpm
rs3197999	1033	4.07112e-15	0.922983	3.12039e-16	0.0706806	0.00633663	3:49789659:49792793	MST1	PSC	mono/K27AC_log2rpm
rs3197999	1033	4.06477e-15	0.921544	3.18169e-16	0.0720699	0.00638617	3:49795617:49798435	MST1	PSC	mono/K27AC_log2rpm
rs3197999	1033	3.98794e-15	0.904127	3.96228e-16	0.0897698	0.00610358	3:49805240:49811004	MST1	PSC	mono/K27AC_log2rpm
rs3197999	1033	3.90502e-15	0.885326	4.64666e-16	0.105253	0.0094219	3:49811060:49814950	MST1	PSC	mono/K27AC_log2rpm
rs3197999	1033	4.00454e-15	0.90789	3.76809e-16	0.0853607	0.00674939	3:49815133:49825925	MST1	PSC	mono/K27AC_log2rpm
rs3197999	1033	4.07755e-15	0.924442	3.06114e-16	0.0693385	0.00621996	3:49827053:49831367	MST1	PSC	mono/K27AC_log2rpm
rs3197999	1033	1.24908e-15	0.283185	3.112e-15	0.705422	0.0113921	3:49838404:49854880	MST1	PSC	mono/K27AC_log2rpm
rs3197999	1033	3.50704e-15	0.795098	8.72972e-16	0.197845	0.00705645	3:49865539:49869828	MST1	PSC	mono/K27AC_log2rpm
rs3197999	1033	3.8023e-15	0.862039	5.82207e-16	0.131935	0.00602642	3:49873685:49884548	MST1	PSC	mono/K27AC_log2rpm
rs3197999	1033	4.06091e-15	0.920668	3.2002e-16	0.0724849	0.00684665	3:49892346:49895830	MST1	PSC	mono/K27AC_log2rpm
rs3197999	1033	3.97516e-15	0.901229	4.09789e-16	0.092846	0.00592543	3:49937230:49946148	MST1	PSC	mono/K27AC_log2rpm
rs3197999	1033	2.96413e-15	0.672012	1.33919e-15	0.303369	0.0246193	3:49946308:49951334	MST1	PSC	mono/K27AC_log2rpm
rs3197999	1033	4.0138e-15	0.909988	3.6926e-16	0.0836531	0.00635883	3:49952351:49957913	MST1	PSC	mono/K27AC_log2rpm
rs3197999	1033	4.00646e-15	0.908323	3.77174e-16	0.0854487	0.00622815	3:49964337:49969601	MST1	PSC	mono/K27AC_log2rpm
rs3197999	1033	2.08743e-15	0.473251	2.30383e-15	0.522269	0.00447993	3:49969723:49981769	MST1	PSC	mono/K27AC_log2rpm
rs3197999	1033	3.99682e-15	0.906138	3.83854e-16	0.0869564	0.00690564	3:49985219:49992385	MST1	PSC	mono/K27AC_log2rpm
rs3197999	1033	3.71027e-15	0.841174	5.59936e-16	0.126624	0.0322026	3:49994330:49995670	MST1	PSC	mono/K27AC_log2rpm
rs3197999	1033	3.18763e-15	0.722683	8.64087e-16	0.195079	0.082238	3:49997134:49999097	MST1	PSC	mono/K27AC_log2rpm
rs3197999	1033	4.04749e-15	0.917626	3.35257e-16	0.0759433	0.00643078	3:50002928:50006330	MST1	PSC	mono/K27AC_log2rpm
rs3197999	1033	4.07199e-15	0.923181	3.12035e-16	0.0706817	0.00613681	3:50006789:50011193	MST1	PSC	mono/K27AC_log2rpm
rs3197999	1033	3.98328e-15	0.90307	3.89633e-16	0.0882488	0.00868128	3:50012221:50016009	MST1	PSC	mono/K27AC_log2rpm
rs3197999	1033	4.06205e-15	0.920926	3.22293e-16	0.0730079	0.00606573	3:50018585:50023099	MST1	PSC	mono/K27AC_log2rpm
rs3197999	1033	4.02898e-15	0.91343	3.52966e-16	0.0799565	0.0066138	3:50028309:50032400	MST1	PSC	mono/K27AC_log2rpm
rs3197999	1033	4.06103e-15	0.920695	3.19643e-16	0.0723989	0.00690585	3:50034640:50039701	MST1	PSC	mono/K27AC_log2rpm
rs3197999	1033	4.0448e-15	0.917018	3.39956e-16	0.0770134	0.00596899	3:50040825:50043466	MST1	PSC	mono/K27AC_log2rpm
rs3197999	1033	4.0514e-15	0.918514	3.32122e-16	0.0752344	0.00625181	3:50048093:50050116	MST1	PSC	mono/K27AC_log2rpm
rs3197999	1033	3.89631e-15	0.883351	4.86779e-16	0.110296	0.00635243	3:50050149:50052329	MST1	PSC	mono/K27AC_log2rpm
rs3197999	1033	4.04216e-15	0.916417	3.40943e-16	0.0772334	0.00634973	3:50070178:50073062	MST1	PSC	mono/K27AC_log2rpm
rs3197999	1033	3.83385e-15	0.86919	4.84037e-16	0.109525	0.0212841	3:50073116:50075259	MST1	PSC	mono/K27AC_log2rpm
rs3197999	1033	3.72618e-15	0.844781	6.53043e-16	0.147982	0.00723697	3:50078045:50083635	MST1	PSC	mono/K27AC_log2rpm
rs3197999	1033	3.86523e-15	0.876306	5.10872e-16	0.115743	0.00795162	3:50083841:50088834	MST1	PSC	mono/K27AC_log2rpm
rs3197999	1033	3.93237e-15	0.891527	4.09922e-16	0.0927786	0.0156941	3:50089275:50092467	MST1	PSC	mono/K27AC_log2rpm
rs3197999	1033	4.02942e-15	0.913529	3.47266e-16	0.0786522	0.00781845	3:50094137:50121223	MST1	PSC	mono/K27AC_log2rpm
rs3197999	1033	3.76439e-15	0.853443	5.8914e-16	0.133436	0.0131212	3:50124800:50136971	MST1	PSC	mono/K27AC_log2rpm
rs3197999	1033	3.96665e-15	0.899298	4.15837e-16	0.0942116	0.00649055	3:50137057:50166439	MST1	PSC	mono/K27AC_log2rpm
rs3197999	1033	4.02446e-15	0.912405	3.46052e-16	0.0783627	0.00923218	3:50202287:50210543	MST1	PSC	mono/K27AC_log2rpm
rs3197999	1027	4.05344e-15	0.918974	3.31175e-16	0.0750224	0.00600312	3:50229702:50234348	MST1	PSC	mono/K27AC_log2rpm
rs3197999	998	4.06579e-15	0.921774	3.1542e-16	0.0714426	0.00678323	3:50262859:50269459	MST1	PSC	mono/K27AC_log2rpm
rs3197999	994	4.06028e-15	0.920527	3.13327e-16	0.0709507	0.00852243	3:50269735:50306006	MST1	PSC	mono/K27AC_log2rpm
rs3197999	964	4.05344e-15	0.918975	3.29363e-16	0.0746074	0.00641728	3:50310051:50314785	MST1	PSC	mono/K27AC_log2rpm
rs3197999	954	3.94269e-15	0.893868	4.31671e-16	0.0977827	0.00834954	3:50321812:50341525	MST1	PSC	mono/K27AC_log2rpm
rs3197999	935	4.09878e-15	0.929254	2.78914e-16	0.063158	0.00758785	3:50350484:50382104	MST1	PSC	mono/K27AC_log2rpm
rs3197999	909	4.07038e-15	0.922817	3.12702e-16	0.0708308	0.00635239	3:50382159:50398113	MST1	PSC	mono/K27AC_log2rpm
rs3197999	888	4.03293e-15	0.914041	3.4427e-16	0.077947	0.00801164	3:50400772:50406877	MST1	PSC	mono/K27AC_log2rpm
rs3197999	858	4.04463e-15	0.916359	3.42067e-16	0.0774374	0.00620389	3:50426883:50434043	MST1	PSC	mono/K27AC_log2rpm
rs3197999	847	4.1287e-15	0.935343	2.58144e-16	0.0584193	0.00623786	3:50434308:50438274	MST1	PSC	mono/K27AC_log2rpm
rs3197999	809	4.11413e-15	0.931759	2.56455e-16	0.0579786	0.0102628	3:50459124:50462649	MST1	PSC	mono/K27AC_log2rpm
rs3197999	793	4.12382e-15	0.933902	2.62727e-16	0.0594319	0.00666608	3:50472965:50491412	MST1	PSC	mono/K27AC_log2rpm
rs3197999	755	4.03948e-15	0.914486	3.36872e-16	0.0761699	0.00934435	3:50514712:50521498	MST1	PSC	mono/K27AC_log2rpm
rs3197999	707	4.16038e-15	0.940988	2.18867e-16	0.049407	0.00960471	3:50552494:50555160	MST1	PSC	mono/K27AC_log2rpm
rs3197999	667	4.17351e-15	0.942575	2.25114e-16	0.0507749	0.00664972	3:50585976:50589613	MST1	PSC	mono/K27AC_log2rpm
rs3197999	667	4.15538e-15	0.938481	2.44835e-16	0.0552325	0.00628615	3:50589667:50593797	MST1	PSC	mono/K27AC_log2rpm
rs3197999	664	4.11362e-15	0.928837	2.85157e-16	0.0643187	0.00684476	3:50594342:50603528	MST1	PSC	mono/K27AC_log2rpm
rs3197999	654	4.17563e-15	0.941932	2.19594e-16	0.0494494	0.00861867	3:50603604:50696138	MST1	PSC	mono/K27AC_log2rpm
rs3197999	558	7.46617e-15	0.874707	1.01957e-15	0.11939	0.00590239	3:50699719:50703419	MST1	PSC	mono/K27AC_log2rpm
rs3197999	179	0.413299	0.565658	0.00693328	0.00944251	0.00466698	3:51060308:51066212	MST1	PSC	mono/K27AC_log2rpm
rs3748816	50	0.994753	0.00155547	0.00367445	5.63055e-06	1.15085e-05	1:1049391:1053928	MMEL1	PSC	mono/K27AC_log2rpm
rs3748816	93	0.990652	0.00261427	0.00669617	1.74696e-05	2.01192e-05	1:1076903:1081817	MMEL1	PSC	mono/K27AC_log2rpm
rs3748816	116	0.988935	0.0031995	0.00781833	2.50753e-05	2.19291e-05	1:1084647:1090168	MMEL1	PSC	mono/K27AC_log2rpm
rs3748816	127	0.986135	0.00347327	0.0103267	3.60788e-05	2.92954e-05	1:1091158:1097674	MMEL1	PSC	mono/K27AC_log2rpm
rs3748816	137	0.986279	0.00372544	0.00993112	3.72393e-05	2.7318e-05	1:1103507:1108033	MMEL1	PSC	mono/K27AC_log2rpm
rs3748816	157	0.981727	0.0044293	0.0137424	6.16038e-05	3.98191e-05	1:1132840:1137336	MMEL1	PSC	mono/K27AC_log2rpm
rs3748816	201	0.969269	0.0056709	0.0248473	0.000144691	6.83283e-05	1:1137542:1180153	MMEL1	PSC	mono/K27AC_log2rpm
rs3748816	224	0.971845	0.00633244	0.0216172	0.000140204	6.51422e-05	1:1184855:1189499	MMEL1	PSC	mono/K27AC_log2rpm
rs3748816	234	0.971349	0.00664251	0.0217948	0.000148393	6.49652e-05	1:1189577:1200053	MMEL1	PSC	mono/K27AC_log2rpm
rs3748816	252	0.974215	0.00721626	0.0183774	0.000135571	5.54897e-05	1:1202286:1211405	MMEL1	PSC	mono/K27AC_log2rpm
rs3748816	279	0.965118	0.00805468	0.0265288	0.000220629	7.74277e-05	1:1225493:1232509	MMEL1	PSC	mono/K27AC_log2rpm
rs3748816	289	0.969933	0.00842922	0.0213869	0.000185207	6.55591e-05	1:1233054:1269874	MMEL1	PSC	mono/K27AC_log2rpm
rs3748816	293	0.96754	0.0085951	0.0235825	0.000208754	7.39709e-05	1:1270428:1276208	MMEL1	PSC	mono/K27AC_log2rpm
rs3748816	318	0.965181	0.00915547	0.0253456	0.000239642	7.80158e-05	1:1276603:1285599	MMEL1	PSC	mono/K27AC_log2rpm
rs3748816	342	0.965011	0.00971182	0.0249507	0.000250339	7.64129e-05	1:1286744:1295952	MMEL1	PSC	mono/K27AC_log2rpm
rs3748816	360	0.942249	0.0100465	0.0470696	0.000500523	0.00013454	1:1304683:1314367	MMEL1	PSC	mono/K27AC_log2rpm
rs3748816	369	0.956026	0.0104493	0.033064	0.000360384	0.000100541	1:1315579:1320634	MMEL1	PSC	mono/K27AC_log2rpm
rs3748816	370	0.960037	0.0105482	0.0290074	0.000317817	8.95971e-05	1:1320812:1324729	MMEL1	PSC	mono/K27AC_log2rpm
rs3748816	379	0.958003	0.0107132	0.0308467	0.000344023	9.29625e-05	1:1324761:1329918	MMEL1	PSC	mono/K27AC_log2rpm
rs3748816	399	0.948373	0.0111278	0.0399154	0.000467188	0.000116177	1:1330207:1345352	MMEL1	PSC	mono/K27AC_log2rpm
rs3748816	426	0.952532	0.0119336	0.0349876	0.000437238	0.000109704	1:1365569:1377723	MMEL1	PSC	mono/K27AC_log2rpm
rs3748816	440	0.925053	0.0120935	0.0618615	0.000806884	0.000185318	1:1404950:1410206	MMEL1	PSC	mono/K27AC_log2rpm
rs3748816	459	0.931962	0.0130187	0.0541064	0.000754234	0.000158337	1:1439720:1442169	MMEL1	PSC	mono/K27AC_log2rpm
rs3748816	472	0.949709	0.013598	0.0360676	0.00051532	0.00010985	1:1445756:1448661	MMEL1	PSC	mono/K27AC_log2rpm
rs3748816	484	0.940819	0.0145994	0.0437641	0.000677723	0.000139879	1:1473545:1482082	MMEL1	PSC	mono/K27AC_log2rpm
rs3748816	495	0.339163	0.611842	0.0151662	0.027294	0.00653463	1:1482143:1491611	MMEL1	PSC	mono/K27AC_log2rpm
rs3748816	508	0.118639	0.830415	0.00569412	0.0398015	0.00545	1:1493008:1500426	MMEL1	PSC	mono/K27AC_log2rpm
rs3748816	519	0.0406534	0.888199	0.00208981	0.0454219	0.0236361	1:1500697:1512387	MMEL1	PSC	mono/K27AC_log2rpm
rs3748816	607	0.00178171	0.947929	8.2758e-05	0.0439677	0.00623876	1:1532156:1552925	MMEL1	PSC	mono/K27AC_log2rpm
rs3748816	636	0.0012024	0.946049	5.96107e-05	0.0468433	0.00584599	1:1554686:1567963	MMEL1	PSC	mono/K27AC_log2rpm
rs3748816	645	0.00108757	0.925879	7.17128e-05	0.0609308	0.0120313	1:1589203:1593157	MMEL1	PSC	mono/K27AC_log2rpm
rs3748816	645	0.00110967	0.944692	5.6627e-05	0.0481481	0.00599391	1:1596279:1598521	MMEL1	PSC	mono/K27AC_log2rpm
rs3748816	645	0.00108273	0.921755	8.32619e-05	0.0708205	0.00625806	1:1598591:1604564	MMEL1	PSC	mono/K27AC_log2rpm
rs3748816	645	0.00110154	0.93777	6.20099e-05	0.0527071	0.00835928	1:1608681:1620040	MMEL1	PSC	mono/K27AC_log2rpm
rs3748816	646	0.00101905	0.867562	0.000127313	0.108157	0.0231349	1:1623556:1624933	MMEL1	PSC	mono/K27AC_log2rpm
rs3748816	651	0.00110227	0.938412	6.21222e-05	0.0528115	0.00761204	1:1648299:1650243	MMEL1	PSC	mono/K27AC_log2rpm
rs3748816	651	0.00105077	0.894573	0.000114595	0.0974923	0.00676959	1:1650298:1654176	MMEL1	PSC	mono/K27AC_log2rpm
rs3748816	651	0.00110349	0.939454	6.28344e-05	0.0534345	0.00594479	1:1654400:1659055	MMEL1	PSC	mono/K27AC_log2rpm
rs3748816	651	0.00110619	0.941752	6.02426e-05	0.0512289	0.00585252	1:1659393:1662055	MMEL1	PSC	mono/K27AC_log2rpm
rs3748816	651	0.00110237	0.938503	6.39693e-05	0.0544008	0.00592983	1:1662217:1667117	MMEL1	PSC	mono/K27AC_log2rpm
rs3748816	651	0.00103726	0.883065	0.000129699	0.110365	0.00540295	1:1671766:1675609	MMEL1	PSC	mono/K27AC_log2rpm
rs3748816	651	0.0010983	0.935035	6.67234e-05	0.0567342	0.00706575	1:1676846:1678202	MMEL1	PSC	mono/K27AC_log2rpm
rs3748816	744	0.00093776	0.937296	5.5765e-05	0.055677	0.00603391	1:1683391:1828262	MMEL1	PSC	mono/K27AC_log2rpm
rs3748816	785	0.000889295	0.888856	9.13245e-05	0.0910887	0.0190745	1:1837385:1843005	MMEL1	PSC	mono/K27AC_log2rpm
rs3748816	808	0.000907092	0.906645	8.10959e-05	0.0809417	0.011425	1:1845263:1855397	MMEL1	PSC	mono/K27AC_log2rpm
rs3748816	944	0.000908914	0.90847	8.38558e-05	0.0837469	0.0067905	1:1926089:1929359	MMEL1	PSC	mono/K27AC_log2rpm
rs3748816	1038	0.000919726	0.919279	7.39945e-05	0.0739003	0.00582752	1:1979644:1986480	MMEL1	PSC	mono/K27AC_log2rpm
rs3748816	1063	0.000897747	0.897311	9.44563e-05	0.0943369	0.00735969	1:1997965:2003109	MMEL1	PSC	mono/K27AC_log2rpm
rs3748816	1112	1.46148e-09	1.46077e-06	0.000999479	0.998997	2.52531e-06	1:2041678:2045530	MMEL1	PSC	mono/K27AC_log2rpm
rs3748816	1112	0.000898768	0.898334	9.51292e-05	0.0950269	0.00564497	1:2056176:2060597	MMEL1	PSC	mono/K27AC_log2rpm
rs3748816	1112	1.75325e-28	1.75241e-25	0.00099948	0.998998	2.81152e-06	1:2060797:2096593	MMEL1	PSC	mono/K27AC_log2rpm
rs3748816	1112	0.000897642	0.897209	9.30234e-05	0.0928895	0.00891047	1:2096596:2101136	MMEL1	PSC	mono/K27AC_log2rpm
rs3748816	1112	0.000885515	0.885088	0.000104266	0.104118	0.00980463	1:2103018:2107357	MMEL1	PSC	mono/K27AC_log2rpm
rs3748816	1112	0.000910484	0.910045	8.33722e-05	0.0832751	0.00568642	1:2107455:2114439	MMEL1	PSC	mono/K27AC_log2rpm
rs3748816	1112	0.000891331	0.890902	0.000102657	0.102552	0.00555237	1:2116517:2140596	MMEL1	PSC	mono/K27AC_log2rpm
rs3748816	1112	0.000906291	0.905854	8.62416e-05	0.0861298	0.00702399	1:2142951:2148557	MMEL1	PSC	mono/K27AC_log2rpm
rs3748816	1112	0.0008058	0.805411	0.000186012	0.185845	0.00775172	1:2154803:2212291	MMEL1	PSC	mono/K27AC_log2rpm
rs3748816	1112	0.000900791	0.900357	9.31202e-05	0.093019	0.00563036	1:2213766:2257541	MMEL1	PSC	mono/K27AC_log2rpm
rs3748816	1112	0.000847693	0.847284	0.000135246	0.135014	0.0167188	1:2286176:2290928	MMEL1	PSC	mono/K27AC_log2rpm
rs3748816	1112	0.000913125	0.912684	8.07733e-05	0.0806779	0.00564366	1:2308055:2312048	MMEL1	PSC	mono/K27AC_log2rpm
rs3748816	1112	0.000895254	0.894822	9.82494e-05	0.0981415	0.00604306	1:2320551:2352938	MMEL1	PSC	mono/K27AC_log2rpm
rs3748816	1112	0.000900419	0.899985	9.32288e-05	0.0931249	0.00589671	1:2357791:2363706	MMEL1	PSC	mono/K27AC_log2rpm
rs3748816	1112	0.000894574	0.894142	9.7844e-05	0.0977254	0.00713991	1:2364482:2370550	MMEL1	PSC	mono/K27AC_log2rpm
rs3748816	1112	0.000853395	0.852984	0.000116594	0.11624	0.0298064	1:2373278:2380657	MMEL1	PSC	mono/K27AC_log2rpm
rs3748816	1112	0.000900682	0.900248	9.06934e-05	0.0905677	0.00819302	1:2382911:2390611	MMEL1	PSC	mono/K27AC_log2rpm
rs3748816	1112	0.000857447	0.857034	0.000133723	0.133574	0.00840089	1:2398368:2412336	MMEL1	PSC	mono/K27AC_log2rpm
rs3748816	1112	0.000908211	0.907773	8.47966e-05	0.0846902	0.00654395	1:2421850:2464769	MMEL1	PSC	mono/K27AC_log2rpm
rs3748816	1112	0.000914388	0.913947	7.94315e-05	0.0793359	0.00572359	1:2471341:2484932	MMEL1	PSC	mono/K27AC_log2rpm
rs3748816	1112	0.0009113	0.91086	8.22878e-05	0.0821885	0.00595741	1:2485132:2499408	MMEL1	PSC	mono/K27AC_log2rpm
rs3748816	1112	4.58813e-05	0.0458592	0.000936947	0.936327	0.0168308	1:2506630:2529630	MMEL1	PSC	mono/K27AC_log2rpm
rs3748816	1112	0.0008942	0.893769	9.96652e-05	0.0995604	0.00567721	1:2533957:2539893	MMEL1	PSC	mono/K27AC_log2rpm
rs3748816	1112	0.000904501	0.904065	8.90302e-05	0.0889271	0.00601452	1:2562642:2567712	MMEL1	PSC	mono/K27AC_log2rpm
rs3748816	1112	0.000880927	0.880502	0.000101743	0.101524	0.0169911	1:2568203:2577754	MMEL1	PSC	mono/K27AC_log2rpm
rs3748816	1112	0.000908321	0.907883	8.54844e-05	0.0853858	0.00573735	1:2755132:2760435	MMEL1	PSC	mono/K27AC_log2rpm
rs3748816	1112	0.000901583	0.901148	9.19557e-05	0.0918513	0.00600707	1:2777448:2782863	MMEL1	PSC	mono/K27AC_log2rpm
rs3748816	1112	0.00085261	0.852199	0.000132349	0.132139	0.0146774	1:2809124:2813829	MMEL1	PSC	mono/K27AC_log2rpm
rs3748816	1112	0.000807292	0.806903	0.000185112	0.184951	0.00715373	1:2828936:2832771	MMEL1	PSC	mono/K27AC_log2rpm
rs3748816	1112	8.7484e-16	8.74418e-13	0.000999481	0.998999	1.83841e-06	1:2841507:2846171	MMEL1	PSC	mono/K27AC_log2rpm
rs3748816	1112	0.000831186	0.830785	0.000143959	0.143644	0.0245957	1:2943900:2954564	MMEL1	PSC	mono/K27AC_log2rpm
rs3748816	1112	0.000911545	0.911106	8.22054e-05	0.0821078	0.00579262	1:2982872:2991656	MMEL1	PSC	mono/K27AC_log2rpm
rs3748816	1112	0.000900688	0.900253	9.29351e-05	0.092831	0.00592206	1:3009019:3015109	MMEL1	PSC	mono/K27AC_log2rpm
rs3748816	1006	0.00091376	0.913316	7.8976e-05	0.0788694	0.00682138	1:3086518:3088582	MMEL1	PSC	mono/K27AC_log2rpm
rs3748816	971	0.000919666	0.919219	7.41995e-05	0.0741066	0.00568079	1:3111786:3115430	MMEL1	PSC	mono/K27AC_log2rpm
rs3748816	835	0.000916209	0.91576	7.37655e-05	0.0736331	0.00961723	1:3231390:3236656	MMEL1	PSC	mono/K27AC_log2rpm
rs3748816	823	0.000912069	0.911622	8.10257e-05	0.0809213	0.00646397	1:3262922:3270627	MMEL1	PSC	mono/K27AC_log2rpm
rs3748816	713	0.000940029	0.939565	5.36441e-05	0.0535587	0.00588301	1:3343936:3349006	MMEL1	PSC	mono/K27AC_log2rpm
rs3748816	697	0.000930734	0.930274	6.2441e-05	0.0623463	0.00638677	1:3368756:3373765	MMEL1	PSC	mono/K27AC_log2rpm
rs3748816	683	0.000935761	0.935298	5.7097e-05	0.0570017	0.00670758	1:3379546:3386820	MMEL1	PSC	mono/K27AC_log2rpm
rs3748816	676	0.000922157	0.9217	7.14594e-05	0.0713646	0.00594185	1:3392286:3400991	MMEL1	PSC	mono/K27AC_log2rpm
rs3748816	672	0.000947092	0.946623	4.65532e-05	0.046471	0.00591239	1:3404681:3430070	MMEL1	PSC	mono/K27AC_log2rpm
rs3748816	666	0.000918537	0.918081	7.43311e-05	0.0742273	0.00669847	1:3430801:3443000	MMEL1	PSC	mono/K27AC_log2rpm
rs3748816	650	0.000913451	0.912997	7.05539e-05	0.0703623	0.0156563	1:3443336:3450860	MMEL1	PSC	mono/K27AC_log2rpm
rs3748816	638	0.000921156	0.920698	7.23177e-05	0.0722209	0.00608752	1:3452865:3466946	MMEL1	PSC	mono/K27AC_log2rpm
rs3748816	628	0.000936733	0.936266	5.31184e-05	0.0529944	0.00974949	1:3467108:3471576	MMEL1	PSC	mono/K27AC_log2rpm
rs3748816	628	0.00094579	0.94532	4.77777e-05	0.0476939	0.00599292	1:3480825:3491481	MMEL1	PSC	mono/K27AC_log2rpm
rs3748816	617	0.000935127	0.932989	5.7888e-05	0.0576722	0.00834554	1:3492318:3498588	MMEL1	PSC	mono/K27AC_log2rpm
rs3748816	598	0.000964956	0.945987	4.80742e-05	0.0470698	0.00593027	1:3505076:3508194	MMEL1	PSC	mono/K27AC_log2rpm
rs3748816	596	0.000949769	0.928917	6.57235e-05	0.0642221	0.00584555	1:3508328:3521768	MMEL1	PSC	mono/K27AC_log2rpm
rs3748816	573	0.00102787	0.948325	4.83449e-05	0.0445432	0.00605532	1:3524064:3530649	MMEL1	PSC	mono/K27AC_log2rpm
rs3748816	538	0.00141259	0.949593	6.40824e-05	0.0430194	0.00591129	1:3533895:3552220	MMEL1	PSC	mono/K27AC_log2rpm
rs3748816	504	0.00204558	0.951069	8.6577e-05	0.0401868	0.00661186	1:3553422:3558369	MMEL1	PSC	mono/K27AC_log2rpm
rs3748816	490	0.00321484	0.935497	0.000143116	0.0414489	0.0196963	1:3561153:3570201	MMEL1	PSC	mono/K27AC_log2rpm
rs3748816	468	0.00575653	0.951947	0.000218931	0.036145	0.0059321	1:3580112:3608649	MMEL1	PSC	mono/K27AC_log2rpm
rs3748816	467	0.00639093	0.947076	0.00027203	0.0402522	0.00600884	1:3611183:3615930	MMEL1	PSC	mono/K27AC_log2rpm
rs3748816	467	0.00642343	0.951893	0.000239863	0.0354858	0.00595743	1:3618281:3622826	MMEL1	PSC	mono/K27AC_log2rpm
rs3748816	466	0.00636107	0.942524	0.000285756	0.0422548	0.0085743	1:3630754:3641923	MMEL1	PSC	mono/K27AC_log2rpm
rs3748816	461	0.00639442	0.947458	0.000266976	0.0394939	0.0063866	1:3650322:3654139	MMEL1	PSC	mono/K27AC_log2rpm
rs3748816	461	0.00641423	0.950394	0.000228943	0.0338311	0.00913136	1:3657228:3665440	MMEL1	PSC	mono/K27AC_log2rpm
rs3748816	461	0.00639235	0.947152	0.000271268	0.0401331	0.00605075	1:3686498:3696862	MMEL1	PSC	mono/K27AC_log2rpm
rs3748816	456	0.00641311	0.950217	0.000246388	0.0364399	0.00668399	1:3701414:3708177	MMEL1	PSC	mono/K27AC_log2rpm
rs3748816	450	0.00997963	0.934652	0.000524048	0.049022	0.00582203	1:3708403:3714332	MMEL1	PSC	mono/K27AC_log2rpm
rs3748816	436	0.87923	0.0746431	0.0419417	0.00355437	0.000630565	1:3730595:3733708	MMEL1	PSC	mono/K27AC_log2rpm
rs3748816	436	0.83656	0.0710206	0.0845429	0.00717028	0.000706529	1:3735627:3740699	MMEL1	PSC	mono/K27AC_log2rpm
rs3748816	435	0.884015	0.0749934	0.0372418	0.00315336	0.00059607	1:3741201:3743700	MMEL1	PSC	mono/K27AC_log2rpm
rs3748816	424	0.953906	0.0144727	0.0310359	0.000469721	0.000115634	1:3757098:3762133	MMEL1	PSC	mono/K27AC_log2rpm
rs3748816	411	0.941275	0.0138003	0.0441343	0.000645618	0.000144647	1:3771515:3777130	MMEL1	PSC	mono/K27AC_log2rpm
rs3748816	407	0.944167	0.0136885	0.0414094	0.000598994	0.000135749	1:3781159:3790257	MMEL1	PSC	mono/K27AC_log2rpm
rs3748816	395	0.953966	0.012838	0.0326471	0.000438246	0.000110373	1:3791130:3793890	MMEL1	PSC	mono/K27AC_log2rpm
rs3748816	395	0.952888	0.0128235	0.0337223	0.000452686	0.000113361	1:3796530:3808653	MMEL1	PSC	mono/K27AC_log2rpm
rs3748816	386	0.958283	0.0126778	0.028562	0.000376866	9.99667e-05	1:3809076:3811027	MMEL1	PSC	mono/K27AC_log2rpm
rs3748816	386	0.95613	0.0126493	0.0307073	0.000405167	0.000108063	1:3811139:3813728	MMEL1	PSC	mono/K27AC_log2rpm
rs3748816	383	0.945574	0.0124437	0.0413054	0.000542228	0.000134793	1:3814531:3824845	MMEL1	PSC	mono/K27AC_log2rpm
rs4147359	249	0.963541	0.0114223	0.0246373	0.000290976	0.000108708	10:4684467:4687569	IL2RA	PSC	mono/K27AC_log2rpm
rs4147359	487	0.941854	0.0218163	0.035332	0.000816592	0.000180675	10:4812024:4814385	IL2RA	PSC	mono/K27AC_log2rpm
rs4147359	550	0.929152	0.0240381	0.0454194	0.00117287	0.000217833	10:4853454:4855932	IL2RA	PSC	mono/K27AC_log2rpm
rs4147359	554	0.927418	0.0242788	0.0468451	0.00122401	0.000234121	10:4856031:4857924	IL2RA	PSC	mono/K27AC_log2rpm
rs4147359	567	0.919427	0.0247592	0.0541073	0.00145453	0.000252063	10:4867493:4870130	IL2RA	PSC	mono/K27AC_log2rpm
rs4147359	571	0.927877	0.0254707	0.0451869	0.00123813	0.00022762	10:4872679:4885449	IL2RA	PSC	mono/K27AC_log2rpm
rs4147359	587	0.921403	0.0265221	0.0503667	0.00144717	0.000261285	10:4889130:4892692	IL2RA	PSC	mono/K27AC_log2rpm
rs4147359	1342	2.01855e-07	0.874657	2.75309e-08	0.119233	0.00611043	10:5274925:5277981	IL2RA	PSC	mono/K27AC_log2rpm
rs4147359	1374	2.03365e-07	0.881198	2.60895e-08	0.11299	0.00581125	10:5315361:5317782	IL2RA	PSC	mono/K27AC_log2rpm
rs4147359	1384	2.00634e-07	0.869367	2.86099e-08	0.123902	0.00673095	10:5324083:5329643	IL2RA	PSC	mono/K27AC_log2rpm
rs4147359	1399	2.01858e-07	0.874668	2.76854e-08	0.119909	0.00542237	10:5329776:5345251	IL2RA	PSC	mono/K27AC_log2rpm
rs4147359	1458	1.98739e-07	0.861154	3.07662e-08	0.133257	0.00558945	10:5358292:5361699	IL2RA	PSC	mono/K27AC_log2rpm
rs4147359	1527	1.94563e-07	0.843058	3.5003e-08	0.151618	0.00532334	10:5410982:5413756	IL2RA	PSC	mono/K27AC_log2rpm
rs4147359	1599	1.97591e-07	0.856182	3.1431e-08	0.136117	0.00770115	10:5453920:5455855	IL2RA	PSC	mono/K27AC_log2rpm
rs4147359	1645	1.99982e-07	0.866539	2.91338e-08	0.126166	0.00729467	10:5468289:5470659	IL2RA	PSC	mono/K27AC_log2rpm
rs4147359	1666	1.9996e-07	0.866445	2.90308e-08	0.125715	0.00784016	10:5474851:5476846	IL2RA	PSC	mono/K27AC_log2rpm
rs4147359	1681	1.97739e-07	0.856821	3.17014e-08	0.137306	0.00587202	10:5480593:5483581	IL2RA	PSC	mono/K27AC_log2rpm
rs4147359	1725	1.94719e-07	0.843736	3.43458e-08	0.148748	0.0075152	10:5486522:5502137	IL2RA	PSC	mono/K27AC_log2rpm
rs4147359	1858	1.89494e-07	0.821096	4.01393e-08	0.173877	0.00502727	10:5575624:5583909	IL2RA	PSC	mono/K27AC_log2rpm
rs4147359	1870	1.95363e-07	0.846527	3.40797e-08	0.147612	0.00586102	10:5584931:5597369	IL2RA	PSC	mono/K27AC_log2rpm
rs4147359	1887	1.89816e-07	0.82249	3.97451e-08	0.172166	0.00534442	10:5600942:5611051	IL2RA	PSC	mono/K27AC_log2rpm
rs4147359	1887	1.93461e-07	0.838285	3.6126e-08	0.156485	0.00522999	10:5635223:5639719	IL2RA	PSC	mono/K27AC_log2rpm
rs4147359	1887	1.9047e-07	0.825324	3.9014e-08	0.168995	0.00568095	10:5680491:5683123	IL2RA	PSC	mono/K27AC_log2rpm
rs4147359	1887	1.95285e-07	0.846189	3.39393e-08	0.146994	0.00681647	10:5684845:5689904	IL2RA	PSC	mono/K27AC_log2rpm
rs4147359	1887	1.90428e-07	0.825142	3.91865e-08	0.169747	0.00511059	10:5690141:5695641	IL2RA	PSC	mono/K27AC_log2rpm
rs4147359	1887	1.89813e-07	0.822479	3.96153e-08	0.171597	0.00592316	10:5695919:5704158	IL2RA	PSC	mono/K27AC_log2rpm
rs4147359	1887	1.18296e-07	0.512589	1.11166e-07	0.481633	0.00577725	10:5704916:5710110	IL2RA	PSC	mono/K27AC_log2rpm
rs4147359	1887	1.93723e-07	0.839418	3.58439e-08	0.155262	0.00531975	10:5725217:5731278	IL2RA	PSC	mono/K27AC_log2rpm
rs4147359	1887	1.8454e-07	0.799631	4.45918e-08	0.193148	0.00722015	10:5733154:5737412	IL2RA	PSC	mono/K27AC_log2rpm
rs4147359	1887	1.95132e-07	0.845525	3.42001e-08	0.148129	0.00634563	10:5740536:5742597	IL2RA	PSC	mono/K27AC_log2rpm
rs4147359	1887	1.95803e-07	0.848432	3.37724e-08	0.146286	0.00528121	10:5746336:5755411	IL2RA	PSC	mono/K27AC_log2rpm
rs4147359	1887	1.91567e-07	0.830076	3.77859e-08	0.163667	0.00625615	10:5760403:5763192	IL2RA	PSC	mono/K27AC_log2rpm
rs4147359	1887	1.06306e-07	0.460633	1.23526e-07	0.535209	0.00415807	10:5766633:5863032	IL2RA	PSC	mono/K27AC_log2rpm
rs4147359	1887	7.80143e-35	3.38043e-28	2.30782e-07	1	2.05809e-09	10:5893314:5896386	IL2RA	PSC	mono/K27AC_log2rpm
rs4147359	1887	1.91003e-07	0.827635	3.82801e-08	0.165806	0.00655869	10:5920578:5923247	IL2RA	PSC	mono/K27AC_log2rpm
rs4147359	1887	1.90013e-07	0.823342	3.93371e-08	0.170389	0.00626867	10:5923384:5926469	IL2RA	PSC	mono/K27AC_log2rpm
rs4147359	1887	1.9622e-07	0.850239	3.3309e-08	0.144276	0.00548485	10:5929718:5945321	IL2RA	PSC	mono/K27AC_log2rpm
rs4147359	1887	1.92701e-07	0.834992	3.6866e-08	0.159691	0.00531746	10:5945660:5982064	IL2RA	PSC	mono/K27AC_log2rpm
rs4147359	1887	1.93419e-07	0.838102	3.58974e-08	0.155483	0.00641481	10:5982177:5990574	IL2RA	PSC	mono/K27AC_log2rpm
rs4147359	1887	1.74905e-07	0.757881	5.44744e-08	0.235981	0.00613682	10:5992011:5996952	IL2RA	PSC	mono/K27AC_log2rpm
rs4147359	1887	1.16834e-07	0.506254	1.12796e-07	0.488707	0.00503827	10:6003188:6007705	IL2RA	PSC	mono/K27AC_log2rpm
rs4147359	1887	1.94331e-07	0.842056	3.52183e-08	0.15255	0.00539358	10:6012383:6015147	IL2RA	PSC	mono/K27AC_log2rpm
rs4147359	1887	7.60887e-08	0.3297	1.54174e-07	0.668029	0.0022714	10:6016071:6020831	IL2RA	PSC	mono/K27AC_log2rpm
rs4147359	1887	1.88741e-07	0.817833	3.99185e-08	0.172878	0.00928919	10:6053385:6062554	IL2RA	PSC	mono/K27AC_log2rpm
rs4147359	1887	1.89169e-07	0.819686	3.97335e-08	0.172087	0.00822685	10:6066187:6071854	IL2RA	PSC	mono/K27AC_log2rpm
rs4147359	1887	1.97207e-07	0.854516	3.22335e-08	0.139612	0.00587172	10:6073554:6083240	IL2RA	PSC	mono/K27AC_log2rpm
rs4147359	1887	1.96751e-07	0.852539	3.27888e-08	0.142023	0.005438	10:6084108:6089590	IL2RA	PSC	mono/K27AC_log2rpm
rs4147359	1887	1.96455e-07	0.851256	3.30706e-08	0.143243	0.00550029	10:6089773:6097491	IL2RA	PSC	mono/K27AC_log2rpm
rs4147359	1887	1.89732e-07	0.822127	3.94167e-08	0.170725	0.00714784	10:6097867:6105657	IL2RA	PSC	mono/K27AC_log2rpm
rs4147359	1887	1.87698e-07	0.813315	3.7325e-08	0.161481	0.0252042	10:6106909:6117779	IL2RA	PSC	mono/K27AC_log2rpm
rs4147359	1887	1.71863e-07	0.744697	5.77612e-08	0.250234	0.00506866	10:6124301:6129586	IL2RA	PSC	mono/K27AC_log2rpm
rs4147359	1887	1.93683e-07	0.839247	3.58988e-08	0.1555	0.0052525	10:6129687:6159508	IL2RA	PSC	mono/K27AC_log2rpm
rs4147359	1887	5.34742e-10	0.00231709	2.30237e-07	0.997638	4.47401e-05	10:6159562:6169417	IL2RA	PSC	mono/K27AC_log2rpm
rs4147359	1887	1.88148e-07	0.815265	4.07775e-08	0.176612	0.0081234	10:6170133:6173547	IL2RA	PSC	mono/K27AC_log2rpm
rs4147359	1887	1.9394e-07	0.84036	3.53047e-08	0.152911	0.00672871	10:6181485:6231714	IL2RA	PSC	mono/K27AC_log2rpm
rs4147359	1887	1.91084e-07	0.827987	3.8508e-08	0.166807	0.00520646	10:6232334:6235572	IL2RA	PSC	mono/K27AC_log2rpm
rs4147359	1887	1.92605e-07	0.834575	3.6988e-08	0.16022	0.00520449	10:6235846:6252512	IL2RA	PSC	mono/K27AC_log2rpm
rs4147359	1887	1.91821e-07	0.831177	3.77962e-08	0.163724	0.00509952	10:6252773:6283029	IL2RA	PSC	mono/K27AC_log2rpm
rs4147359	1887	1.90535e-07	0.825607	3.78463e-08	0.163887	0.0105064	10:6283145:6287252	IL2RA	PSC	mono/K27AC_log2rpm
rs4147359	1887	1.91691e-07	0.830613	3.78293e-08	0.163863	0.00552413	10:6287505:6300884	IL2RA	PSC	mono/K27AC_log2rpm
rs4147359	1887	1.85624e-07	0.804326	4.39931e-08	0.190575	0.00509911	10:6307677:6320871	IL2RA	PSC	mono/K27AC_log2rpm
rs4147359	1887	1.85885e-07	0.805459	4.29382e-08	0.185969	0.00857144	10:6332363:6344259	IL2RA	PSC	mono/K27AC_log2rpm
rs4147359	1887	3.82098e-08	0.165566	1.92318e-07	0.833322	0.00111149	10:6344609:6346727	IL2RA	PSC	mono/K27AC_log2rpm
rs4147359	1887	1.9438e-07	0.842267	3.51119e-08	0.152087	0.00564609	10:6346952:6350459	IL2RA	PSC	mono/K27AC_log2rpm
rs4147359	1887	1.90161e-07	0.823984	3.92335e-08	0.169942	0.00607455	10:6369234:6372429	IL2RA	PSC	mono/K27AC_log2rpm
rs4147359	1887	1.88626e-07	0.817334	4.04716e-08	0.175294	0.00737222	10:6372596:6376516	IL2RA	PSC	mono/K27AC_log2rpm
rs4147359	1887	9.47824e-10	0.00410701	2.29823e-07	0.995844	4.87156e-05	10:6384495:6396952	IL2RA	PSC	mono/K27AC_log2rpm
rs4147359	1887	3.60761e-08	0.156321	1.94415e-07	0.842406	0.00127263	10:6422189:6431242	IL2RA	PSC	mono/K27AC_log2rpm
rs4147359	1887	1.47303e-07	0.638279	8.24694e-08	0.357303	0.0044178	10:6431306:6444730	IL2RA	PSC	mono/K27AC_log2rpm
rs4147359	1887	1.92417e-07	0.83376	3.69211e-08	0.159919	0.00632055	10:6449665:6454716	IL2RA	PSC	mono/K27AC_log2rpm
rs4147359	1887	1.95821e-07	0.84851	3.37203e-08	0.146059	0.00543027	10:6464287:6468622	IL2RA	PSC	mono/K27AC_log2rpm
rs4147359	1887	1.95044e-07	0.845145	3.44643e-08	0.149281	0.00557387	10:6469705:6476346	IL2RA	PSC	mono/K27AC_log2rpm
rs4147359	1887	1.81617e-07	0.786962	4.52812e-08	0.196038	0.0169999	10:6476421:6490837	IL2RA	PSC	mono/K27AC_log2rpm
rs4147359	1887	1.89026e-07	0.819069	4.05985e-08	0.175866	0.00506485	10:6498815:6506015	IL2RA	PSC	mono/K27AC_log2rpm
rs4147359	1887	1.86149e-07	0.806602	4.19984e-08	0.181868	0.0115297	10:6513537:6529520	IL2RA	PSC	mono/K27AC_log2rpm
rs4147359	1887	1.91197e-07	0.828477	3.82005e-08	0.165466	0.00605758	10:6530328:6589610	IL2RA	PSC	mono/K27AC_log2rpm
rs4147359	1887	1.9107e-07	0.827925	3.81806e-08	0.165373	0.00670159	10:6590629:6655300	IL2RA	PSC	mono/K27AC_log2rpm
rs4147359	1689	1.93347e-07	0.83779	3.60068e-08	0.155958	0.00625169	10:6664750:6670610	IL2RA	PSC	mono/K27AC_log2rpm
rs4147359	1644	1.91217e-07	0.828561	3.83869e-08	0.166282	0.00515596	10:6683782:6688932	IL2RA	PSC	mono/K27AC_log2rpm
rs4147359	1316	1.67128e-07	0.724181	2.51829e-08	0.107436	0.168383	10:6885319:6886903	IL2RA	PSC	mono/K27AC_log2rpm
rs4147359	1148	2.0729e-07	0.898209	2.222e-08	0.0962257	0.00556539	10:6958163:6960152	IL2RA	PSC	mono/K27AC_log2rpm
rs4147359	1130	2.07894e-07	0.900825	2.06868e-08	0.0895416	0.00963345	10:6967793:6971603	IL2RA	PSC	mono/K27AC_log2rpm
rs4147359	932	2.10033e-07	0.910091	1.92992e-08	0.0835617	0.00634681	10:7069446:7072271	IL2RA	PSC	mono/K27AC_log2rpm
rs4147359	891	2.05892e-07	0.89215	1.91547e-08	0.0827479	0.0251023	10:7086057:7089558	IL2RA	PSC	mono/K27AC_log2rpm
rs4147359	803	0.0162734	0.895574	0.00144199	0.0792826	0.00742839	10:7125598:7128064	IL2RA	PSC	mono/K27AC_log2rpm
rs4147359	761	0.0163731	0.899038	0.00137878	0.0756322	0.00757804	10:7160928:7165211	IL2RA	PSC	mono/K27AC_log2rpm
rs4147359	712	0.0166993	0.915265	0.00111114	0.060839	0.00608597	10:7174690:7178838	IL2RA	PSC	mono/K27AC_log2rpm
rs4147359	646	0.79553	0.14639	0.0480602	0.00883199	0.00118711	10:7197569:7250559	IL2RA	PSC	mono/K27AC_log2rpm
rs4147359	553	0.912251	0.0247221	0.0611217	0.00165389	0.000251379	10:7250611:7255067	IL2RA	PSC	mono/K27AC_log2rpm
rs4147359	551	0.931541	0.0251715	0.0419618	0.00113193	0.00019332	10:7255095:7279170	IL2RA	PSC	mono/K27AC_log2rpm
rs4147359	545	0.93162	0.0250618	0.0419892	0.00112755	0.000201305	10:7279384:7296012	IL2RA	PSC	mono/K27AC_log2rpm
rs4147359	536	0.9325	0.0247927	0.0414132	0.00109912	0.000194901	10:7296552:7326847	IL2RA	PSC	mono/K27AC_log2rpm
rs4147359	506	0.934334	0.023736	0.0407014	0.00103202	0.000196657	10:7326933:7341266	IL2RA	PSC	mono/K27AC_log2rpm
rs4147359	496	0.935188	0.023502	0.0401103	0.00100606	0.00019398	10:7341739:7349198	IL2RA	PSC	mono/K27AC_log2rpm
rs4147359	480	0.92873	0.0227471	0.047148	0.00115256	0.000222229	10:7349247:7352761	IL2RA	PSC	mono/K27AC_log2rpm
rs4147359	454	0.94061	0.0221995	0.0361558	0.00085149	0.000183008	10:7354178:7359549	IL2RA	PSC	mono/K27AC_log2rpm
rs4147359	434	0.944403	0.0217277	0.0329394	0.000756094	0.000173634	10:7359614:7363541	IL2RA	PSC	mono/K27AC_log2rpm
rs4147359	421	0.936161	0.0211794	0.0415328	0.000937734	0.00018904	10:7371198:7384361	IL2RA	PSC	mono/K27AC_log2rpm
rs4147359	409	0.945687	0.0211161	0.0323081	0.000719707	0.000169476	10:7384442:7389696	IL2RA	PSC	mono/K27AC_log2rpm
rs4147359	396	0.943548	0.0207439	0.0347797	0.000762978	0.000165177	10:7389919:7395906	IL2RA	PSC	mono/K27AC_log2rpm
rs4147359	384	0.947463	0.0201219	0.0315743	0.000668843	0.000172083	10:7396066:7400377	IL2RA	PSC	mono/K27AC_log2rpm
rs4147359	378	0.947679	0.0198234	0.0316714	0.000660843	0.000165321	10:7400463:7434965	IL2RA	PSC	mono/K27AC_log2rpm
rs4147359	328	0.948003	0.0181999	0.0329999	0.000631889	0.000164982	10:7434987:7438850	IL2RA	PSC	mono/K27AC_log2rpm
rs4147359	324	0.898849	0.017124	0.0821505	0.0015619	0.000314615	10:7439004:7441098	IL2RA	PSC	mono/K27AC_log2rpm
rs4147359	314	0.957565	0.016994	0.0248734	0.000440152	0.000127795	10:7443080:7455525	IL2RA	PSC	mono/K27AC_log2rpm
rs4147359	285	0.964502	0.0121438	0.0229496	0.00028779	0.000116321	10:7456418:7460580	IL2RA	PSC	mono/K27AC_log2rpm
rs4147359	219	0.971906	0.00757708	0.0202893	0.00015748	6.98022e-05	10:7477809:7480356	IL2RA	PSC	mono/K27AC_log2rpm
rs4147359	205	0.968844	0.00712395	0.0237794	0.000174064	7.86985e-05	10:7485289:7488976	IL2RA	PSC	mono/K27AC_log2rpm
rs4147359	175	0.978276	0.00623674	0.0153336	9.7189e-05	5.66504e-05	10:7497696:7501369	IL2RA	PSC	mono/K27AC_log2rpm
rs4147359	142	0.979675	0.00490053	0.0152974	7.6011e-05	5.09633e-05	10:7511549:7515225	IL2RA	PSC	mono/K27AC_log2rpm
rs4147359	128	0.982193	0.00417812	0.013528	5.71064e-05	4.39794e-05	10:7517021:7536791	IL2RA	PSC	mono/K27AC_log2rpm
rs4147359	81	0.988005	0.00282975	0.00910658	2.57515e-05	3.30674e-05	10:7543024:7545633	IL2RA	PSC	mono/K27AC_log2rpm
rs4147359	80	0.989167	0.00281408	0.00796781	2.23755e-05	2.92091e-05	10:7546563:7561117	IL2RA	PSC	mono/K27AC_log2rpm
rs56258221	16	0.997549	0.00074341	0.00169904	1.19433e-06	7.1855e-06	6:89534653:89536404	BACH2	PSC	mono/K27AC_log2rpm
rs56258221	45	0.994284	0.00178548	0.00390749	6.8558e-06	1.61039e-05	6:89550977:89553367	BACH2	PSC	mono/K27AC_log2rpm
rs56258221	63	0.986599	0.00266759	0.0106604	2.83801e-05	4.43708e-05	6:89558217:89560785	BACH2	PSC	mono/K27AC_log2rpm
rs56258221	84	0.989494	0.00348951	0.00696209	2.42471e-05	3.05165e-05	6:89573915:89576827	BACH2	PSC	mono/K27AC_log2rpm
rs56258221	105	0.984304	0.00448609	0.011116	5.02263e-05	4.36353e-05	6:89580781:89588505	BACH2	PSC	mono/K27AC_log2rpm
rs56258221	137	0.981239	0.00593576	0.0126898	7.61748e-05	5.8867e-05	6:89591353:89594252	BACH2	PSC	mono/K27AC_log2rpm
rs56258221	143	0.975118	0.00612337	0.0185541	0.000115629	8.83729e-05	6:89595942:89598401	BACH2	PSC	mono/K27AC_log2rpm
rs56258221	149	0.981792	0.00639422	0.0116856	7.55832e-05	5.22651e-05	6:89599290:89601569	BACH2	PSC	mono/K27AC_log2rpm
rs56258221	161	0.969113	0.00688172	0.0237252	0.00016735	0.000112404	6:89603045:89604745	BACH2	PSC	mono/K27AC_log2rpm
rs56258221	168	0.977146	0.0071227	0.0155466	0.000112608	7.1564e-05	6:89605110:89607962	BACH2	PSC	mono/K27AC_log2rpm
rs56258221	185	0.974441	0.00775506	0.0175859	0.000139168	7.89165e-05	6:89612689:89614591	BACH2	PSC	mono/K27AC_log2rpm
rs56258221	210	0.970976	0.00864135	0.0201186	0.00017819	8.58793e-05	6:89615379:89623177	BACH2	PSC	mono/K27AC_log2rpm
rs56258221	232	0.970655	0.00931627	0.0197556	0.000188766	8.46412e-05	6:89624753:89628586	BACH2	PSC	mono/K27AC_log2rpm
rs56258221	245	0.960684	0.00961512	0.0292985	0.000292138	0.000109901	6:89628737:89639438	BACH2	PSC	mono/K27AC_log2rpm
rs56258221	247	0.963469	0.00968925	0.0264635	0.000265002	0.000113149	6:89639583:89642107	BACH2	PSC	mono/K27AC_log2rpm
rs56258221	281	0.961631	0.0119828	0.0259466	0.000322138	0.000117852	6:89660304:89663090	BACH2	PSC	mono/K27AC_log2rpm
rs56258221	300	0.962464	0.0125208	0.0245885	0.000318795	0.00010787	6:89671612:89674679	BACH2	PSC	mono/K27AC_log2rpm
rs56258221	331	0.943677	0.0132867	0.0422699	0.00059342	0.000172588	6:89702153:89704315	BACH2	PSC	mono/K27AC_log2rpm
rs56258221	353	0.95145	0.0161317	0.0317299	0.000536459	0.000151641	6:89716517:89721200	BACH2	PSC	mono/K27AC_log2rpm
rs56258221	376	0.941972	0.0180194	0.0390847	0.000745888	0.000177873	6:89732236:89734717	BACH2	PSC	mono/K27AC_log2rpm
rs56258221	386	0.946638	0.0184355	0.0340935	0.000662257	0.000170267	6:89742145:89747674	BACH2	PSC	mono/K27AC_log2rpm
rs56258221	397	0.941825	0.0185423	0.0386792	0.000759565	0.000193808	6:89753654:89763278	BACH2	PSC	mono/K27AC_log2rpm
rs56258221	409	0.940744	0.0187695	0.0395023	0.000786164	0.000197778	6:89776170:89777724	BACH2	PSC	mono/K27AC_log2rpm
rs56258221	410	0.94218	0.0188162	0.0380628	0.000758326	0.000182562	6:89778404:89785670	BACH2	PSC	mono/K27AC_log2rpm
rs56258221	420	0.94299	0.0190147	0.037066	0.000745571	0.00018376	6:89785906:89801512	BACH2	PSC	mono/K27AC_log2rpm
rs56258221	463	0.815654	0.141408	0.0357681	0.00619127	0.000978277	6:89836792:89842492	BACH2	PSC	mono/K27AC_log2rpm
rs56258221	469	0.805505	0.140078	0.0453327	0.00787128	0.00121303	6:89854387:89857943	BACH2	PSC	mono/K27AC_log2rpm
rs56258221	469	0.819449	0.142503	0.0316028	0.00548618	0.000958701	6:89860762:89863853	BACH2	PSC	mono/K27AC_log2rpm
rs56258221	470	0.816332	0.141991	0.0347004	0.00602619	0.000951115	6:89865741:89872372	BACH2	PSC	mono/K27AC_log2rpm
rs56258221	605	0.420302	0.522564	0.0237404	0.0294775	0.00391651	6:90005813:90010235	BACH2	PSC	mono/K27AC_log2rpm
rs56258221	608	0.341554	0.572808	0.0257885	0.0430813	0.0167678	6:90015686:90019352	BACH2	PSC	mono/K27AC_log2rpm
rs56258221	624	0.0425031	0.864892	0.00229044	0.0461666	0.0441475	6:90029562:90036425	BACH2	PSC	mono/K27AC_log2rpm
rs56258221	629	0.0439334	0.89401	0.00253632	0.0515322	0.00798838	6:90038011:90041076	BACH2	PSC	mono/K27AC_log2rpm
rs56258221	631	0.0432482	0.88007	0.00261345	0.0529709	0.0210973	6:90042035:90044038	BACH2	PSC	mono/K27AC_log2rpm
rs56258221	647	0.0438862	0.893085	0.00247757	0.0503164	0.0102345	6:90045975:90050599	BACH2	PSC	mono/K27AC_log2rpm
rs56258221	686	0.0439122	0.896131	0.00249127	0.0507732	0.00669236	6:90052413:90064954	BACH2	PSC	mono/K27AC_log2rpm
rs56258221	689	0.0434399	0.8865	0.00292285	0.0595725	0.00756463	6:90064981:90068695	BACH2	PSC	mono/K27AC_log2rpm
rs56258221	691	0.0433008	0.886196	0.00293983	0.060092	0.00747144	6:90068811:90071311	BACH2	PSC	mono/K27AC_log2rpm
rs56258221	695	0.0432109	0.892687	0.00266738	0.0550411	0.00639328	6:90073542:90076722	BACH2	PSC	mono/K27AC_log2rpm
rs56258221	698	0.0425853	0.888709	0.00278102	0.0579573	0.00796739	6:90077180:90080327	BACH2	PSC	mono/K27AC_log2rpm
rs56258221	711	0.0414876	0.872529	0.00288912	0.0605358	0.0225581	6:90080436:90092366	BACH2	PSC	mono/K27AC_log2rpm
rs56258221	724	0.0422487	0.888549	0.00286446	0.0601821	0.00615584	6:90092586:90104248	BACH2	PSC	mono/K27AC_log2rpm
rs56258221	763	0.0421779	0.887113	0.00292698	0.0614993	0.00628305	6:90104648:90124015	BACH2	PSC	mono/K27AC_log2rpm
rs56258221	831	0.0420121	0.883688	0.00305555	0.0642004	0.00704364	6:90144688:90148594	BACH2	PSC	mono/K27AC_log2rpm
rs56258221	904	0.041082	0.864261	0.00392189	0.0824235	0.00831155	6:90183494:90185959	BACH2	PSC	mono/K27AC_log2rpm
rs56258221	1136	0.0407796	0.858265	0.00425432	0.0894659	0.00723542	6:90304814:90308353	BACH2	PSC	mono/K27AC_log2rpm
rs56258221	1234	0.0393954	0.829257	0.00570121	0.119951	0.00569473	6:90339043:90341120	BACH2	PSC	mono/K27AC_log2rpm
rs56258221	1249	0.040429	0.851032	0.00418916	0.0880188	0.0163309	6:90342596:90345039	BACH2	PSC	mono/K27AC_log2rpm
rs56258221	1266	0.0394711	0.830886	0.00549645	0.115618	0.00852858	6:90345059:90349785	BACH2	PSC	mono/K27AC_log2rpm
rs56258221	1302	0.0401366	0.844952	0.0048733	0.102517	0.00752131	6:90351990:90359472	BACH2	PSC	mono/K27AC_log2rpm
rs56258221	1316	0.0400216	0.842547	0.00504443	0.106134	0.00625284	6:90361188:90364336	BACH2	PSC	mono/K27AC_log2rpm
rs56258221	1336	0.0398633	0.839232	0.00516429	0.108652	0.00708857	6:90365929:90370343	BACH2	PSC	mono/K27AC_log2rpm
rs56258221	1365	0.0394778	0.831149	0.00556388	0.117072	0.00673681	6:90370454:90379772	BACH2	PSC	mono/K27AC_log2rpm
rs56258221	1377	0.0399781	0.841697	0.00505581	0.106376	0.00689288	6:90380007:90387775	BACH2	PSC	mono/K27AC_log2rpm
rs56258221	1387	0.0394887	0.831406	0.00559691	0.117781	0.0057272	6:90388820:90391847	BACH2	PSC	mono/K27AC_log2rpm
rs56258221	1394	0.0397678	0.837302	0.00528054	0.111115	0.00653479	6:90392431:90396931	BACH2	PSC	mono/K27AC_log2rpm
rs56258221	1420	0.0391032	0.823362	0.00597656	0.125785	0.00577296	6:90397028:90410972	BACH2	PSC	mono/K27AC_log2rpm
rs56258221	1435	0.0401651	0.84575	0.0047344	0.0995938	0.00975664	6:90416490:90422442	BACH2	PSC	mono/K27AC_log2rpm
rs56258221	1439	0.0397168	0.83632	0.00513204	0.107957	0.0108736	6:90423779:90426819	BACH2	PSC	mono/K27AC_log2rpm
rs56258221	1448	0.0391148	0.823654	0.00597291	0.125718	0.00553946	6:90435749:90438112	BACH2	PSC	mono/K27AC_log2rpm
rs56258221	1449	0.0394044	0.829753	0.00561713	0.118212	0.00701312	6:90438330:90440134	BACH2	PSC	mono/K27AC_log2rpm
rs56258221	1472	0.0403577	0.849864	0.00465511	0.097957	0.00716625	6:90443121:90450389	BACH2	PSC	mono/K27AC_log2rpm
rs56258221	1477	0.0370073	0.779317	0.00591421	0.124007	0.0537545	6:90451821:90454310	BACH2	PSC	mono/K27AC_log2rpm
rs56258221	1489	0.0366684	0.772199	0.00837961	0.176402	0.00635049	6:90458479:90464673	BACH2	PSC	mono/K27AC_log2rpm
rs56258221	1510	0.0395037	0.831935	0.00556561	0.117152	0.00584368	6:90471516:90474829	BACH2	PSC	mono/K27AC_log2rpm
rs56258221	1521	0.0395765	0.833482	0.00537991	0.113218	0.00834436	6:90479998:90482043	BACH2	PSC	mono/K27AC_log2rpm
rs56258221	1522	0.0390617	0.822643	0.00594647	0.125161	0.00718805	6:90482255:90485554	BACH2	PSC	mono/K27AC_log2rpm
rs56258221	1529	0.0390099	0.821562	0.00603522	0.12704	0.00635258	6:90489708:90492314	BACH2	PSC	mono/K27AC_log2rpm
rs56258221	1537	0.0390742	0.822926	0.00600119	0.126332	0.00566622	6:90496663:90498671	BACH2	PSC	mono/K27AC_log2rpm
rs56258221	1550	0.0364697	0.768098	0.00862314	0.181562	0.00524723	6:90501847:90505168	BACH2	PSC	mono/K27AC_log2rpm
rs56258221	1566	0.0376224	0.792421	0.00734497	0.154623	0.00798851	6:90508079:90514736	BACH2	PSC	mono/K27AC_log2rpm
rs56258221	1572	0.0394838	0.831636	0.00548674	0.115487	0.00790735	6:90514773:90520734	BACH2	PSC	mono/K27AC_log2rpm
rs56258221	1576	0.0385085	0.811099	0.00654209	0.137734	0.00611663	6:90522222:90526339	BACH2	PSC	mono/K27AC_log2rpm
rs56258221	1583	0.0384366	0.809604	0.00614962	0.129367	0.0164427	6:90526363:90531953	BACH2	PSC	mono/K27AC_log2rpm
rs56258221	1583	0.0385821	0.812667	0.006473	0.136283	0.00599471	6:90537311:90549910	BACH2	PSC	mono/K27AC_log2rpm
rs56258221	1583	0.0385655	0.812319	0.00645581	0.135914	0.00674642	6:90549943:90554769	BACH2	PSC	mono/K27AC_log2rpm
rs56258221	1583	0.0391472	0.824571	0.00579149	0.121902	0.00858801	6:90554908:90558731	BACH2	PSC	mono/K27AC_log2rpm
rs56258221	1583	0.0387509	0.816225	0.00627892	0.13219	0.00655595	6:90559148:90568548	BACH2	PSC	mono/K27AC_log2rpm
rs56258221	1583	0.0384217	0.809289	0.00652512	0.137357	0.00840783	6:90568931:90574888	BACH2	PSC	mono/K27AC_log2rpm
rs56258221	1583	0.0379832	0.800053	0.00688567	0.144934	0.0101445	6:90576742:90585863	BACH2	PSC	mono/K27AC_log2rpm
rs56258221	1583	0.0391722	0.825098	0.00584376	0.12302	0.00686554	6:90635250:90740573	BACH2	PSC	mono/K27AC_log2rpm
rs56258221	1583	0.0373791	0.78733	0.00608149	0.127681	0.0415286	6:90742840:90749058	BACH2	PSC	mono/K27AC_log2rpm
rs56258221	1583	0.038358	0.807948	0.00646777	0.136122	0.0111047	6:90749071:90765137	BACH2	PSC	mono/K27AC_log2rpm
rs56258221	1583	0.0381114	0.802754	0.00686518	0.144526	0.00774287	6:90769466:90812510	BACH2	PSC	mono/K27AC_log2rpm
rs56258221	1583	0.0391514	0.824659	0.00584445	0.12303	0.00731442	6:90812603:90833272	BACH2	PSC	mono/K27AC_log2rpm
rs56258221	1583	0.0368099	0.77534	0.0080213	0.168846	0.0109836	6:90833477:90855653	BACH2	PSC	mono/K27AC_log2rpm
rs56258221	1583	0.0375508	0.790945	0.00736171	0.154971	0.00917203	6:90855658:90874189	BACH2	PSC	mono/K27AC_log2rpm
rs56258221	1583	0.0345423	0.727576	0.00782981	0.164264	0.0657881	6:90876589:91010771	BACH2	PSC	mono/K27AC_log2rpm
rs56258221	1583	8.18293e-06	0.00017236	0.0453079	0.954333	0.000178133	6:91058884:91062920	BACH2	PSC	mono/K27AC_log2rpm
rs56258221	1583	0.0345714	0.728189	0.00916157	0.192619	0.0354597	6:91084232:91086626	BACH2	PSC	mono/K27AC_log2rpm
rs56258221	1583	0.0393754	0.829379	0.00568891	0.11977	0.00578737	6:91106450:91115442	BACH2	PSC	mono/K27AC_log2rpm
rs56258221	1583	0.0392848	0.827469	0.00571187	0.120238	0.0072964	6:91166612:91170770	BACH2	PSC	mono/K27AC_log2rpm
rs56258221	1583	0.0395164	0.832347	0.00551947	0.116194	0.00642249	6:91171029:91177295	BACH2	PSC	mono/K27AC_log2rpm
rs56258221	1583	0.0389969	0.821406	0.00607572	0.127919	0.00560263	6:91186438:91189838	BACH2	PSC	mono/K27AC_log2rpm
rs56258221	1583	0.0394293	0.830512	0.00563676	0.118672	0.00575008	6:91229530:91231719	BACH2	PSC	mono/K27AC_log2rpm
rs56258221	1583	0.039402	0.829937	0.00566522	0.119271	0.00572446	6:91232696:91237598	BACH2	PSC	mono/K27AC_log2rpm
rs56258221	1583	0.0387337	0.815862	0.00632867	0.133245	0.00583151	6:91237900:91244958	BACH2	PSC	mono/K27AC_log2rpm
rs56258221	1583	0.0391505	0.824641	0.00581052	0.122308	0.00809037	6:91245883:91249552	BACH2	PSC	mono/K27AC_log2rpm
rs56258221	1583	0.0391259	0.824122	0.00594216	0.125105	0.00570544	6:91250647:91252794	BACH2	PSC	mono/K27AC_log2rpm
rs56258221	1583	0.03753	0.790508	0.00751225	0.15817	0.00627997	6:91252907:91259967	BACH2	PSC	mono/K27AC_log2rpm
rs56258221	1583	0.0395067	0.832144	0.00555919	0.117038	0.00575215	6:91262232:91264967	BACH2	PSC	mono/K27AC_log2rpm
rs56258221	1583	0.0383649	0.808094	0.00668724	0.140795	0.00605862	6:91265073:91275293	BACH2	PSC	mono/K27AC_log2rpm
rs56258221	1583	0.0376863	0.7938	0.00729807	0.153646	0.00756965	6:91282183:91285923	BACH2	PSC	mono/K27AC_log2rpm
rs56258221	1583	0.0359104	0.756393	0.00912304	0.192097	0.00647686	6:91285989:91290470	BACH2	PSC	mono/K27AC_log2rpm
rs56258221	1583	0.0362683	0.763933	0.00875847	0.184416	0.00662394	6:91292679:91298162	BACH2	PSC	mono/K27AC_log2rpm
rs56258221	647	0.910465	0.0219598	0.0657206	0.00158242	0.000272	6:92196995:92199004	BACH2	PSC	mono/K27AC_log2rpm
rs663743	22	0.996992	0.00048929	0.00251257	1.18043e-06	5.26589e-06	11:62587657:62626018	CCDC88B	PSC	mono/K27AC_log2rpm
rs663743	33	0.996678	0.000762314	0.00255192	1.88951e-06	6.23364e-06	11:62628310:62632017	CCDC88B	PSC	mono/K27AC_log2rpm
rs663743	68	0.992187	0.00163215	0.00615486	9.96524e-06	1.59515e-05	11:62646210:62658141	CCDC88B	PSC	mono/K27AC_log2rpm
rs663743	800	0.0266103	0.890777	0.00221906	0.0742211	0.00617248	11:63265474:63281761	CCDC88B	PSC	mono/K27AC_log2rpm
rs663743	857	0.0260718	0.872855	0.00275736	0.0922528	0.00606286	11:63298354:63336279	CCDC88B	PSC	mono/K27AC_log2rpm
rs663743	857	0.0268149	0.897733	0.00201161	0.067285	0.00615571	11:63340475:63344219	CCDC88B	PSC	mono/K27AC_log2rpm
rs663743	905	0.0263826	0.883316	0.00230323	0.0770044	0.0109935	11:63376103:63382493	CCDC88B	PSC	mono/K27AC_log2rpm
rs663743	912	0.0251506	0.842079	0.00350098	0.117096	0.0121729	11:63384398:63391564	CCDC88B	PSC	mono/K27AC_log2rpm
rs663743	916	0.0260522	0.872271	0.00276085	0.0923723	0.00654415	11:63392960:63398224	CCDC88B	PSC	mono/K27AC_log2rpm
rs663743	934	0.0268479	0.898934	0.00197295	0.0659966	0.00624848	11:63398226:63421833	CCDC88B	PSC	mono/K27AC_log2rpm
rs663743	956	0.0268494	0.899008	0.00197854	0.0661884	0.00597618	11:63423579:63441172	CCDC88B	PSC	mono/K27AC_log2rpm
rs663743	976	0.0259421	0.868651	0.00287908	0.0963417	0.00618653	11:63447589:63464348	CCDC88B	PSC	mono/K27AC_log2rpm
rs663743	979	0.0253493	0.848802	0.00339388	0.113553	0.00890185	11:63464618:63470180	CCDC88B	PSC	mono/K27AC_log2rpm
rs663743	1002	0.0264535	0.885813	0.00237065	0.0793224	0.00604001	11:63470377:63491854	CCDC88B	PSC	mono/K27AC_log2rpm
rs663743	1008	0.0265848	0.890219	0.00222766	0.0745311	0.00643723	11:63491984:63500300	CCDC88B	PSC	mono/K27AC_log2rpm
rs663743	1014	0.0263429	0.88222	0.00236729	0.0791813	0.00988855	11:63500605:63509571	CCDC88B	PSC	mono/K27AC_log2rpm
rs663743	1019	0.0250883	0.840217	0.00373101	0.124892	0.00607104	11:63509730:63518433	CCDC88B	PSC	mono/K27AC_log2rpm
rs663743	1023	0.0259094	0.867724	0.00287866	0.0963368	0.00715161	11:63518496:63523228	CCDC88B	PSC	mono/K27AC_log2rpm
rs663743	1035	0.0260629	0.872885	0.00274513	0.091874	0.00643297	11:63523248:63538615	CCDC88B	PSC	mono/K27AC_log2rpm
rs663743	1059	0.0250371	0.838606	0.00342556	0.114554	0.0183778	11:63579750:63583206	CCDC88B	PSC	mono/K27AC_log2rpm
rs663743	1060	0.026189	0.877196	0.00257865	0.0862939	0.00774203	11:63583329:63587675	CCDC88B	PSC	mono/K27AC_log2rpm
rs663743	1060	0.026522	0.88835	0.00229524	0.0768184	0.00601433	11:63588378:63591239	CCDC88B	PSC	mono/K27AC_log2rpm
rs663743	1073	0.0261678	0.876496	0.00234722	0.0784553	0.0165333	11:63595738:63598295	CCDC88B	PSC	mono/K27AC_log2rpm
rs663743	1084	0.0259306	0.868561	0.00263268	0.0880346	0.0148415	11:63604117:63680795	CCDC88B	PSC	mono/K27AC_log2rpm
rs663743	1084	0.0262018	0.877644	0.00257761	0.0862654	0.00731097	11:63681131:63689446	CCDC88B	PSC	mono/K27AC_log2rpm
rs663743	1084	0.0260913	0.873942	0.00267644	0.0895715	0.00771846	11:63704322:63711399	CCDC88B	PSC	mono/K27AC_log2rpm
rs663743	1084	0.0264533	0.886068	0.0023586	0.078941	0.00617931	11:63712465:63715206	CCDC88B	PSC	mono/K27AC_log2rpm
rs663743	1084	0.0263735	0.883396	0.00244266	0.0817579	0.00602989	11:63716105:63724782	CCDC88B	PSC	mono/K27AC_log2rpm
rs663743	1084	0.0264642	0.886434	0.00235357	0.0787745	0.0059736	11:63741029:63749517	CCDC88B	PSC	mono/K27AC_log2rpm
rs663743	1084	0.0260571	0.872797	0.00275037	0.0920618	0.00633326	11:63751853:63756688	CCDC88B	PSC	mono/K27AC_log2rpm
rs663743	1084	0.0261948	0.87741	0.00253444	0.0848017	0.00905874	11:63757005:63762831	CCDC88B	PSC	mono/K27AC_log2rpm
rs663743	1084	0.026368	0.883212	0.00244721	0.0819101	0.00606255	11:63763468:63770698	CCDC88B	PSC	mono/K27AC_log2rpm
rs663743	1084	0.0257004	0.860848	0.00281258	0.0940428	0.0165966	11:63794300:63798043	CCDC88B	PSC	mono/K27AC_log2rpm
rs663743	1084	0.0262246	0.878406	0.00258363	0.0864769	0.0063088	11:63814438:63817429	CCDC88B	PSC	mono/K27AC_log2rpm
rs663743	1084	0.0264732	0.886736	0.00234466	0.0784761	0.00597021	11:63840379:63843940	CCDC88B	PSC	mono/K27AC_log2rpm
rs663743	1084	0.025973	0.869981	0.00284905	0.0953724	0.00582418	11:63851693:63856096	CCDC88B	PSC	mono/K27AC_log2rpm
rs663743	1084	0.0256986	0.860788	0.00307074	0.102779	0.00766303	11:63857587:63863146	CCDC88B	PSC	mono/K27AC_log2rpm
rs663743	1084	0.026153	0.876008	0.00260944	0.0873257	0.00790428	11:63931066:63935801	CCDC88B	PSC	mono/K27AC_log2rpm
rs663743	1084	0.0259768	0.870107	0.0028232	0.0944987	0.00659384	11:63947933:63949954	CCDC88B	PSC	mono/K27AC_log2rpm
rs663743	1084	0.0262517	0.879315	0.00256208	0.0857572	0.00611442	11:63950337:63967293	CCDC88B	PSC	mono/K27AC_log2rpm
rs663743	1084	0.0263939	0.884078	0.00236644	0.0791855	0.00797602	11:63967300:63969683	CCDC88B	PSC	mono/K27AC_log2rpm
rs663743	1084	0.0259562	0.869418	0.00286427	0.0958816	0.00587987	11:63969832:64024661	CCDC88B	PSC	mono/K27AC_log2rpm
rs663743	1084	0.0264451	0.885794	0.00237228	0.0794011	0.00598744	11:64025663:64028344	CCDC88B	PSC	mono/K27AC_log2rpm
rs663743	1084	0.0225718	0.756056	0.00429232	0.143033	0.0740465	11:64028525:64043753	CCDC88B	PSC	mono/K27AC_log2rpm
rs663743	1084	0.0264355	0.885472	0.00227855	0.0762255	0.00958825	11:64049441:64055165	CCDC88B	PSC	mono/K27AC_log2rpm
rs663743	1084	0.0263051	0.881105	0.00251043	0.0840279	0.00605145	11:64063890:64069765	CCDC88B	PSC	mono/K27AC_log2rpm
rs663743	1084	0.00341728	0.114464	0.0255324	0.855208	0.00137836	11:64070395:64092875	CCDC88B	PSC	mono/K27AC_log2rpm
rs663743	1084	0.0117203	0.392579	0.0171604	0.574759	0.00378066	11:64097083:64138445	CCDC88B	PSC	mono/K27AC_log2rpm
rs663743	1084	0.00900117	0.301499	0.0199194	0.667186	0.00239414	11:64138577:64141570	CCDC88B	PSC	mono/K27AC_log2rpm
rs663743	1084	1.12449e-09	3.76655e-08	0.0289876	0.970954	5.81835e-05	11:64150914:64155172	CCDC88B	PSC	mono/K27AC_log2rpm
rs663743	1084	1.67409e-16	5.60747e-15	0.0289876	0.970954	5.87203e-05	11:64155460:64169453	CCDC88B	PSC	mono/K27AC_log2rpm
rs663743	1084	0.00731909	0.245157	0.0215846	0.722957	0.00298242	11:64176087:64179298	CCDC88B	PSC	mono/K27AC_log2rpm
rs663743	1084	0.0264677	0.886549	0.00230271	0.0770541	0.00762623	11:64211906:64218320	CCDC88B	PSC	mono/K27AC_log2rpm
rs663743	1084	0.0247513	0.82906	0.00406596	0.136132	0.00599147	11:64258818:64261703	CCDC88B	PSC	mono/K27AC_log2rpm
rs663743	1084	0.0253555	0.849297	0.00297263	0.0993396	0.0230356	11:64264614:64268762	CCDC88B	PSC	mono/K27AC_log2rpm
rs663743	1084	0.0262223	0.878331	0.00245196	0.08202	0.0109744	11:64364682:64370827	CCDC88B	PSC	mono/K27AC_log2rpm
rs663743	1084	0.0249388	0.83534	0.00276046	0.0920137	0.0449472	11:64376461:64380253	CCDC88B	PSC	mono/K27AC_log2rpm
rs663743	1084	0.0262524	0.879338	0.0025541	0.0854873	0.00636778	11:64385971:64395087	CCDC88B	PSC	mono/K27AC_log2rpm
rs663743	1084	0.0241633	0.809364	0.00466247	0.156115	0.00569482	11:64420167:64425453	CCDC88B	PSC	mono/K27AC_log2rpm
rs663743	1084	0.0263801	0.883615	0.00242192	0.0810583	0.00652509	11:64426409:64428794	CCDC88B	PSC	mono/K27AC_log2rpm
rs663743	1084	0.0261545	0.876061	0.00266789	0.0893044	0.00581247	11:64430694:64433676	CCDC88B	PSC	mono/K27AC_log2rpm
rs663743	1084	0.0262849	0.880427	0.00253393	0.0848159	0.00593831	11:64436446:64439174	CCDC88B	PSC	mono/K27AC_log2rpm
rs663743	1084	0.0210547	0.705238	0.00724835	0.242548	0.0239105	11:64451320:64456954	CCDC88B	PSC	mono/K27AC_log2rpm
rs663743	1084	0.0266308	0.892013	0.00218681	0.0731886	0.00598065	11:64477781:64486206	CCDC88B	PSC	mono/K27AC_log2rpm
rs663743	1084	0.0264743	0.886773	0.00232854	0.0779308	0.00649327	11:64489184:64580197	CCDC88B	PSC	mono/K27AC_log2rpm
rs663743	1084	0.026492	0.887365	0.0022949	0.0767985	0.00704998	11:64598404:64608445	CCDC88B	PSC	mono/K27AC_log2rpm
rs663743	1081	0.0263146	0.881419	0.00248711	0.0832415	0.00653761	11:64608856:64657508	CCDC88B	PSC	mono/K27AC_log2rpm
rs663743	1017	0.02616	0.876199	0.00263591	0.0882191	0.00678551	11:64657533:64671620	CCDC88B	PSC	mono/K27AC_log2rpm
rs663743	1005	0.0263596	0.88288	0.00244969	0.0819857	0.00632459	11:64672617:64686855	CCDC88B	PSC	mono/K27AC_log2rpm
rs663743	996	0.0266392	0.89224	0.00209871	0.0702051	0.00881649	11:64690286:64695211	CCDC88B	PSC	mono/K27AC_log2rpm
rs663743	984	0.0267362	0.895474	0.00207003	0.069267	0.00645233	11:64700136:64705942	CCDC88B	PSC	mono/K27AC_log2rpm
rs663743	946	0.0264164	0.884738	0.00238456	0.0797969	0.00666368	11:64736187:64741030	CCDC88B	PSC	mono/K27AC_log2rpm
rs663743	925	0.0267636	0.896351	0.00203815	0.0681942	0.00665276	11:64754049:64760406	CCDC88B	PSC	mono/K27AC_log2rpm
rs663743	918	0.0265083	0.887797	0.00230257	0.0770524	0.00634012	11:64762566:64767857	CCDC88B	PSC	mono/K27AC_log2rpm
rs663743	906	0.0262757	0.879999	0.00239315	0.0800359	0.0112963	11:64778336:64786621	CCDC88B	PSC	mono/K27AC_log2rpm
rs663743	899	0.0264117	0.884547	0.00237259	0.0793868	0.0072823	11:64787125:64791479	CCDC88B	PSC	mono/K27AC_log2rpm
rs663743	893	0.0266781	0.893466	0.00214207	0.0716789	0.00603489	11:64793272:64796838	CCDC88B	PSC	mono/K27AC_log2rpm
rs663743	891	0.02634	0.882136	0.00189983	0.0633634	0.0262606	11:64801608:64816937	CCDC88B	PSC	mono/K27AC_log2rpm
rs663743	864	0.026717	0.894703	0.00208879	0.0698838	0.00660784	11:64831915:64838552	CCDC88B	PSC	mono/K27AC_log2rpm
rs663743	855	0.0270233	0.904952	0.00179087	0.0599091	0.00632472	11:64842532:64857631	CCDC88B	PSC	mono/K27AC_log2rpm
rs663743	838	0.0268491	0.899101	0.0019743	0.0660534	0.00602248	11:64861648:64867324	CCDC88B	PSC	mono/K27AC_log2rpm
rs663743	825	0.0269335	0.901917	0.00189023	0.0632376	0.00602113	11:64868367:64907398	CCDC88B	PSC	mono/K27AC_log2rpm
rs663743	723	0.031163	0.905252	0.00189062	0.054852	0.00684264	11:64915897:64921684	CCDC88B	PSC	mono/K27AC_log2rpm
rs663743	718	0.0302504	0.878737	0.00279376	0.0810839	0.00713518	11:64922738:64925792	CCDC88B	PSC	mono/K27AC_log2rpm
rs663743	697	0.031442	0.913327	0.00164706	0.0477859	0.00579772	11:64936030:64938678	CCDC88B	PSC	mono/K27AC_log2rpm
rs663743	682	0.0313816	0.911557	0.00169827	0.0492694	0.00609351	11:64947432:64960717	CCDC88B	PSC	mono/K27AC_log2rpm
rs663743	663	0.0312654	0.908164	0.00177123	0.0513745	0.00742518	11:64961138:64968452	CCDC88B	PSC	mono/K27AC_log2rpm
rs663743	649	0.0308619	0.89643	0.00223156	0.0647618	0.00571483	11:64970900:64985885	CCDC88B	PSC	mono/K27AC_log2rpm
rs663743	631	0.0312652	0.908121	0.00179405	0.0520417	0.00677815	11:64986351:64994358	CCDC88B	PSC	mono/K27AC_log2rpm
rs663743	576	0.0307808	0.871164	0.00266037	0.0750911	0.0203041	11:65026009:65031696	CCDC88B	PSC	mono/K27AC_log2rpm
rs663743	567	0.0321658	0.910103	0.0016011	0.0451922	0.010938	11:65031707:65040140	CCDC88B	PSC	mono/K27AC_log2rpm
rs663743	558	0.0322818	0.912687	0.00167626	0.0473316	0.00602368	11:65040686:65052021	CCDC88B	PSC	mono/K27AC_log2rpm
rs663743	549	0.0329861	0.906382	0.00182979	0.0501924	0.00860962	11:65052165:65067746	CCDC88B	PSC	mono/K27AC_log2rpm
rs663743	540	0.0364607	0.914952	0.00161111	0.0403633	0.00661234	11:65068135:65070560	CCDC88B	PSC	mono/K27AC_log2rpm
rs663743	537	0.0365648	0.91722	0.00153444	0.0384286	0.00625262	11:65074443:65077075	CCDC88B	PSC	mono/K27AC_log2rpm
rs663743	532	0.0366451	0.919087	0.00147474	0.0369289	0.00586418	11:65080592:65085354	CCDC88B	PSC	mono/K27AC_log2rpm
rs663743	527	0.0366665	0.919105	0.00148187	0.0370888	0.00565829	11:65086729:65091847	CCDC88B	PSC	mono/K27AC_log2rpm
rs663743	517	0.0387802	0.911554	0.00176021	0.0413089	0.0065965	11:65096295:65098428	CCDC88B	PSC	mono/K27AC_log2rpm
rs663743	515	0.0409458	0.905488	0.00207761	0.045889	0.00559934	11:65100540:65104812	CCDC88B	PSC	mono/K27AC_log2rpm
rs663743	510	0.04448	0.905091	0.00208372	0.0423401	0.00600506	11:65105033:65126679	CCDC88B	PSC	mono/K27AC_log2rpm
rs663743	467	0.885575	0.037249	0.0736745	0.00309482	0.000407145	11:65128527:65132298	CCDC88B	PSC	mono/K27AC_log2rpm
rs663743	453	0.931692	0.0311134	0.0357125	0.00118968	0.000292161	11:65137560:65162802	CCDC88B	PSC	mono/K27AC_log2rpm
rs663743	407	0.899788	0.0215549	0.0762521	0.00182082	0.000583953	11:65162837:65173499	CCDC88B	PSC	mono/K27AC_log2rpm
rs663743	386	0.943447	0.0221242	0.0334513	0.000782496	0.000194789	11:65178240:65217596	CCDC88B	PSC	mono/K27AC_log2rpm
rs663743	354	0.946055	0.0211138	0.0319099	0.000710045	0.000211148	11:65219765:65224295	CCDC88B	PSC	mono/K27AC_log2rpm
rs663743	339	0.940371	0.0205793	0.037993	0.000829176	0.000227239	11:65234475:65248528	CCDC88B	PSC	mono/K27AC_log2rpm
rs663743	312	0.951446	0.0203286	0.0274279	0.000583884	0.000213916	11:65252834:65280324	CCDC88B	PSC	mono/K27AC_log2rpm
rs663743	282	0.957469	0.0197311	0.022178	0.00045537	0.000166448	11:65286666:65390244	CCDC88B	PSC	mono/K27AC_log2rpm
rs663743	174	0.971583	0.0138901	0.0142004	0.000201769	0.000124418	11:65390341:65437607	CCDC88B	PSC	mono/K27AC_log2rpm
rs663743	96	0.980273	0.0101945	0.00933717	9.61134e-05	9.90284e-05	11:65477900:65489446	CCDC88B	PSC	mono/K27AC_log2rpm
rs663743	51	0.98786	0.00412419	0.00790343	3.21959e-05	7.9983e-05	11:65531459:65551098	CCDC88B	PSC	mono/K27AC_log2rpm
rs663743	36	0.99385	0.00306306	0.003051	9.1393e-06	2.63917e-05	11:65552911:65556972	CCDC88B	PSC	mono/K27AC_log2rpm
rs663743	35	0.994478	0.00299001	0.00250164	7.29083e-06	2.3063e-05	11:65557119:65562905	CCDC88B	PSC	mono/K27AC_log2rpm
rs663743	28	0.996142	0.00165303	0.00218508	3.45816e-06	1.67826e-05	11:65576251:65582915	CCDC88B	PSC	mono/K27AC_log2rpm
rs663743	25	0.996592	0.000975257	0.00242142	2.27817e-06	9.14092e-06	11:65583520:65586712	CCDC88B	PSC	mono/K27AC_log2rpm
rs663743	9	0.999072	0.000270769	0.000655006	1.57524e-07	1.99961e-06	11:65600156:65602667	CCDC88B	PSC	mono/K27AC_log2rpm
rs725613	1520	0.000102486	0.86488	1.51749e-05	0.127992	0.00701093	16:10390612:10393307	CLEC16A	PSC	mono/K27AC_log2rpm
rs725613	1598	0.000100431	0.847545	1.70448e-05	0.143757	0.00858072	16:10411228:10414388	CLEC16A	PSC	mono/K27AC_log2rpm
rs725613	1652	9.98259e-05	0.842447	1.80393e-05	0.152184	0.00525148	16:10421080:10429829	CLEC16A	PSC	mono/K27AC_log2rpm
rs725613	1750	0.000101227	0.854286	1.65804e-05	0.13987	0.00572658	16:10452035:10459118	CLEC16A	PSC	mono/K27AC_log2rpm
rs725613	1873	8.05795e-05	0.680036	2.77491e-05	0.233318	0.0865368	16:10475615:10486355	CLEC16A	PSC	mono/K27AC_log2rpm
rs725613	2011	9.98855e-05	0.842968	1.79385e-05	0.151333	0.00558147	16:10518392:10524074	CLEC16A	PSC	mono/K27AC_log2rpm
rs725613	2029	9.81944e-05	0.828696	1.95714e-05	0.165109	0.00607795	16:10526871:10531327	CLEC16A	PSC	mono/K27AC_log2rpm
rs725613	2103	9.81787e-05	0.828563	1.92482e-05	0.162352	0.0089671	16:10547598:10551954	CLEC16A	PSC	mono/K27AC_log2rpm
rs725613	2474	8.99158e-05	0.758831	2.69096e-05	0.226958	0.0140936	16:10717495:10724923	CLEC16A	PSC	mono/K27AC_log2rpm
rs725613	2474	9.43112e-05	0.795925	2.23306e-05	0.188299	0.0156592	16:10725209:10726919	CLEC16A	PSC	mono/K27AC_log2rpm
rs725613	2474	9.41953e-05	0.794948	2.32959e-05	0.196518	0.00841682	16:10727635:10730877	CLEC16A	PSC	mono/K27AC_log2rpm
rs725613	2474	9.51222e-05	0.80277	2.27469e-05	0.191917	0.00519489	16:10830354:10835217	CLEC16A	PSC	mono/K27AC_log2rpm
rs725613	2474	7.8455e-05	0.662109	3.95341e-05	0.3336	0.00417265	16:10836253:10868254	CLEC16A	PSC	mono/K27AC_log2rpm
rs725613	2474	9.4032e-05	0.79357	2.36836e-05	0.199809	0.0065036	16:10884638:10888093	CLEC16A	PSC	mono/K27AC_log2rpm
rs725613	2474	9.61061e-05	0.811073	2.17803e-05	0.183761	0.00504805	16:10892720:10894652	CLEC16A	PSC	mono/K27AC_log2rpm
rs725613	2474	9.61866e-05	0.811753	2.15597e-05	0.181888	0.00624209	16:10897845:10903703	CLEC16A	PSC	mono/K27AC_log2rpm
rs725613	2474	9.38536e-05	0.792064	2.40012e-05	0.202501	0.0053169	16:10920796:10927786	CLEC16A	PSC	mono/K27AC_log2rpm
rs725613	2474	8.49175e-05	0.716649	3.26244e-05	0.275249	0.00798421	16:10935472:10947899	CLEC16A	PSC	mono/K27AC_log2rpm
rs725613	2474	9.75599e-05	0.823342	2.02732e-05	0.171038	0.00550235	16:10955791:10957576	CLEC16A	PSC	mono/K27AC_log2rpm
rs725613	2474	9.45188e-05	0.797677	2.33468e-05	0.19698	0.00522517	16:10959093:10966601	CLEC16A	PSC	mono/K27AC_log2rpm
rs725613	2474	9.42832e-05	0.795689	2.36133e-05	0.199232	0.00496147	16:10967883:10988235	CLEC16A	PSC	mono/K27AC_log2rpm
rs725613	2474	8.95682e-05	0.755898	2.81157e-05	0.237211	0.00677364	16:10988327:11013206	CLEC16A	PSC	mono/K27AC_log2rpm
rs725613	2474	7.9904e-05	0.674338	3.73231e-05	0.314876	0.0106681	16:11013219:11046217	CLEC16A	PSC	mono/K27AC_log2rpm
rs725613	2474	8.19864e-05	0.691912	3.48533e-05	0.294	0.0139716	16:11047614:11068196	CLEC16A	PSC	mono/K27AC_log2rpm
rs725613	2474	8.14807e-05	0.687645	3.33191e-05	0.280878	0.0313623	16:11070207:11078918	CLEC16A	PSC	mono/K27AC_log2rpm
rs725613	2474	9.28589e-05	0.783669	2.46458e-05	0.207912	0.00830195	16:11079940:11084650	CLEC16A	PSC	mono/K27AC_log2rpm
rs725613	2474	8.25639e-05	0.696786	3.47987e-05	0.293583	0.0095131	16:11087661:11092982	CLEC16A	PSC	mono/K27AC_log2rpm
rs725613	2474	9.4236e-05	0.79529	2.35655e-05	0.19882	0.00577186	16:11113647:11116637	CLEC16A	PSC	mono/K27AC_log2rpm
rs725613	2474	8.99394e-05	0.759031	2.51277e-05	0.211771	0.0290832	16:11125654:11129113	CLEC16A	PSC	mono/K27AC_log2rpm
rs725613	2474	9.39784e-05	0.793117	2.39194e-05	0.201815	0.00494996	16:11129248:11133478	CLEC16A	PSC	mono/K27AC_log2rpm
rs725613	2474	9.10895e-05	0.768736	2.68164e-05	0.226264	0.00488206	16:11143175:11150255	CLEC16A	PSC	mono/K27AC_log2rpm
rs725613	2474	9.7077e-05	0.819267	2.0808e-05	0.175556	0.00505939	16:11158122:11162646	CLEC16A	PSC	mono/K27AC_log2rpm
rs725613	2474	8.90047e-05	0.751142	2.66616e-05	0.224767	0.0239748	16:11168690:11175537	CLEC16A	PSC	mono/K27AC_log2rpm
rs725613	2474	9.50475e-05	0.80214	2.25344e-05	0.1901	0.00764311	16:11175762:11184656	CLEC16A	PSC	mono/K27AC_log2rpm
rs725613	2474	9.56621e-05	0.807326	2.18248e-05	0.184103	0.00845346	16:11184778:11190140	CLEC16A	PSC	mono/K27AC_log2rpm
rs725613	2474	9.77823e-05	0.825219	2.00657e-05	0.169288	0.0053749	16:11196153:11200797	CLEC16A	PSC	mono/K27AC_log2rpm
rs725613	2474	9.18801e-05	0.775408	2.59035e-05	0.21855	0.0059239	16:11206438:11210264	CLEC16A	PSC	mono/K27AC_log2rpm
rs725613	2474	9.49077e-05	0.80096	2.27699e-05	0.192095	0.00682758	16:11221002:11226088	CLEC16A	PSC	mono/K27AC_log2rpm
rs725613	2474	9.06147e-05	0.764729	2.71287e-05	0.228886	0.00626698	16:11228433:11231158	CLEC16A	PSC	mono/K27AC_log2rpm
rs725613	2474	9.37582e-05	0.791258	2.39886e-05	0.202386	0.00623834	16:11231370:11236976	CLEC16A	PSC	mono/K27AC_log2rpm
rs725613	2474	9.52378e-05	0.803745	2.22381e-05	0.18759	0.00854702	16:11259014:11272991	CLEC16A	PSC	mono/K27AC_log2rpm
rs725613	2474	9.25931e-05	0.781426	2.52517e-05	0.213054	0.00540278	16:11273160:11280364	CLEC16A	PSC	mono/K27AC_log2rpm
rs725613	2474	9.41564e-05	0.794619	2.37512e-05	0.200396	0.00486738	16:11294599:11297810	CLEC16A	PSC	mono/K27AC_log2rpm
rs725613	2474	8.43825e-05	0.712134	3.20921e-05	0.270666	0.0170838	16:11297945:11305763	CLEC16A	PSC	mono/K27AC_log2rpm
rs725613	2474	8.65526e-05	0.730448	2.75135e-05	0.23182	0.0376174	16:11314060:11337695	CLEC16A	PSC	mono/K27AC_log2rpm
rs725613	2474	8.92125e-05	0.752896	2.86891e-05	0.242068	0.00491819	16:11342911:11360364	CLEC16A	PSC	mono/K27AC_log2rpm
rs725613	2474	9.44671e-05	0.797241	2.23999e-05	0.188904	0.0137383	16:11390497:11394578	CLEC16A	PSC	mono/K27AC_log2rpm
rs725613	2474	7.50958e-05	0.63376	4.28815e-05	0.36185	0.00427218	16:11398112:11409245	CLEC16A	PSC	mono/K27AC_log2rpm
rs725613	2474	9.22896e-05	0.778864	2.54919e-05	0.215076	0.00594245	16:11420753:11423824	CLEC16A	PSC	mono/K27AC_log2rpm
rs725613	2474	7.76226e-05	0.655084	3.968e-05	0.334773	0.0100255	16:11437719:11441193	CLEC16A	PSC	mono/K27AC_log2rpm
rs725613	2474	9.38972e-05	0.792432	2.4012e-05	0.202597	0.0048536	16:11441446:11445566	CLEC16A	PSC	mono/K27AC_log2rpm
rs725613	2474	9.1004e-05	0.768015	2.59459e-05	0.218836	0.0130321	16:11445595:11451606	CLEC16A	PSC	mono/K27AC_log2rpm
rs725613	2474	9.4766e-05	0.799764	2.30028e-05	0.194068	0.00605043	16:11453071:11457543	CLEC16A	PSC	mono/K27AC_log2rpm
rs725613	2474	8.4666e-05	0.714526	3.02645e-05	0.25511	0.0302486	16:11463833:11467308	CLEC16A	PSC	mono/K27AC_log2rpm
rs725613	2474	9.67776e-05	0.81674	2.08962e-05	0.176281	0.00686053	16:11503131:11505812	CLEC16A	PSC	mono/K27AC_log2rpm
rs725613	2474	6.8822e-05	0.580813	4.87711e-05	0.411521	0.00754833	16:11506048:11509499	CLEC16A	PSC	mono/K27AC_log2rpm
rs725613	2474	9.51302e-05	0.802837	2.25052e-05	0.189857	0.0071881	16:11536512:11544337	CLEC16A	PSC	mono/K27AC_log2rpm
rs725613	2474	9.38545e-05	0.792071	2.38321e-05	0.20106	0.00675111	16:11553333:11557139	CLEC16A	PSC	mono/K27AC_log2rpm
rs725613	2474	8.67682e-05	0.732267	3.11412e-05	0.262763	0.00485123	16:11587930:11594066	CLEC16A	PSC	mono/K27AC_log2rpm
rs725613	2474	8.28751e-05	0.699413	3.49937e-05	0.295272	0.00519712	16:11621647:11684649	CLEC16A	PSC	mono/K27AC_log2rpm
rs725613	2456	8.6119e-05	0.726788	3.16001e-05	0.266619	0.00647435	16:11684831:11731791	CLEC16A	PSC	mono/K27AC_log2rpm
rs725613	2302	8.8709e-05	0.748646	2.92136e-05	0.246496	0.00473967	16:11731945:11737470	CLEC16A	PSC	mono/K27AC_log2rpm
rs725613	2243	9.74505e-05	0.822418	2.04219e-05	0.172296	0.00516889	16:11750852:11801101	CLEC16A	PSC	mono/K27AC_log2rpm
rs725613	2031	9.8088e-05	0.827797	1.97189e-05	0.166357	0.00572869	16:11801609:11803286	CLEC16A	PSC	mono/K27AC_log2rpm
rs725613	2020	9.99666e-05	0.843651	1.79043e-05	0.151048	0.00518291	16:11803708:11814304	CLEC16A	PSC	mono/K27AC_log2rpm
rs725613	1997	9.94178e-05	0.839019	1.81108e-05	0.152761	0.00810154	16:11814384:11857644	CLEC16A	PSC	mono/K27AC_log2rpm
rs725613	1905	9.92347e-05	0.837473	1.86226e-05	0.15711	0.0052994	16:11857727:11896465	CLEC16A	PSC	mono/K27AC_log2rpm
rs725613	1886	0.000101681	0.858115	1.61521e-05	0.136258	0.00550952	16:11902933:11905506	CLEC16A	PSC	mono/K27AC_log2rpm
rs725613	1886	9.90348e-05	0.835786	1.8811e-05	0.158698	0.00539732	16:11906587:11911252	CLEC16A	PSC	mono/K27AC_log2rpm
rs725613	1886	0.000100623	0.84919	1.71749e-05	0.144887	0.00580534	16:11915627:11920871	CLEC16A	PSC	mono/K27AC_log2rpm
rs725613	1879	9.87078e-05	0.833027	1.892e-05	0.1596	0.0072556	16:11927477:11947324	CLEC16A	PSC	mono/K27AC_log2rpm
rs725613	1846	0.000101603	0.857457	1.6136e-05	0.136114	0.00631117	16:11949250:11953574	CLEC16A	PSC	mono/K27AC_log2rpm
rs725613	1826	0.000101683	0.858132	1.54917e-05	0.130628	0.0111231	16:11956461:11998111	CLEC16A	PSC	mono/K27AC_log2rpm
rs725613	1778	0.000102616	0.866008	1.51239e-05	0.127572	0.00630238	16:11998386:12002263	CLEC16A	PSC	mono/K27AC_log2rpm
rs725613	1768	9.88398e-05	0.83414	1.90259e-05	0.160514	0.00522855	16:12002663:12011270	CLEC16A	PSC	mono/K27AC_log2rpm
rs725613	1663	0.000100435	0.847574	1.7434e-05	0.147073	0.00523512	16:12064731:12069008	CLEC16A	PSC	mono/K27AC_log2rpm
rs725613	1657	0.000100722	0.849997	1.67191e-05	0.141004	0.00888196	16:12069199:12074672	CLEC16A	PSC	mono/K27AC_log2rpm
rs725613	1640	0.000102921	0.868547	1.47418e-05	0.124336	0.00699981	16:12080153:12107359	CLEC16A	PSC	mono/K27AC_log2rpm
rs725613	1576	0.000102334	0.863179	1.52462e-05	0.128518	0.00818535	16:12109547:12111683	CLEC16A	PSC	mono/K27AC_log2rpm
rs725613	1555	9.38805e-05	0.791543	2.40642e-05	0.202839	0.00550013	16:12119126:12123371	CLEC16A	PSC	mono/K27AC_log2rpm
rs725613	1546	9.45611e-05	0.797101	2.34502e-05	0.197621	0.00515969	16:12123734:12132332	CLEC16A	PSC	mono/K27AC_log2rpm
rs725613	1520	8.37998e-05	0.706329	3.3589e-05	0.283009	0.0105452	16:12132337:12141126	CLEC16A	PSC	mono/K27AC_log2rpm
rs725613	1492	0.000102992	0.868013	1.50035e-05	0.126394	0.00547538	16:12148013:12162333	CLEC16A	PSC	mono/K27AC_log2rpm
rs725613	1467	0.000117047	0.85343	1.93602e-05	0.141109	0.00532475	16:12167786:12193207	CLEC16A	PSC	mono/K27AC_log2rpm
rs725613	1408	0.000636232	0.87219	7.86118e-05	0.107571	0.0195244	16:12197176:12200398	CLEC16A	PSC	mono/K27AC_log2rpm
rs725613	1364	0.000683622	0.892958	7.67554e-05	0.100198	0.00608375	16:12212350:12215666	CLEC16A	PSC	mono/K27AC_log2rpm
rs725613	1350	0.0006815	0.889062	8.00062e-05	0.104315	0.00586169	16:12217357:12220694	CLEC16A	PSC	mono/K27AC_log2rpm
rs725613	1334	0.000686254	0.893468	7.70791e-05	0.100298	0.00547034	16:12224362:12230531	CLEC16A	PSC	mono/K27AC_log2rpm
rs725613	1314	0.00122521	0.866805	0.000169305	0.119658	0.0121432	16:12233798:12239591	CLEC16A	PSC	mono/K27AC_log2rpm
rs725613	1305	0.00400507	0.885275	0.000469656	0.103747	0.00650343	16:12240109:12246395	CLEC16A	PSC	mono/K27AC_log2rpm
rs725613	1289	0.204189	0.643215	0.035359	0.111325	0.00591141	16:12247555:12249999	CLEC16A	PSC	mono/K27AC_log2rpm
rs725613	1255	0.23416	0.658855	0.0268431	0.0754819	0.00465984	16:12283780:12286627	CLEC16A	PSC	mono/K27AC_log2rpm
rs725613	1250	0.230148	0.646109	0.0311513	0.0874011	0.00519039	16:12286728:12288737	CLEC16A	PSC	mono/K27AC_log2rpm
rs725613	1208	0.234812	0.658894	0.0266714	0.0747928	0.00482939	16:12294887:12298851	CLEC16A	PSC	mono/K27AC_log2rpm
rs725613	1188	0.239259	0.670183	0.0226753	0.0634713	0.00441167	16:12303579:12306478	CLEC16A	PSC	mono/K27AC_log2rpm
rs725613	1136	0.242691	0.614592	0.0376766	0.095315	0.00972462	16:12321722:12323429	CLEC16A	PSC	mono/K27AC_log2rpm
rs725613	1063	0.437604	0.475089	0.0402868	0.0437046	0.00331541	16:12357464:12359850	CLEC16A	PSC	mono/K27AC_log2rpm
rs725613	876	0.70989	0.195676	0.0720308	0.019829	0.00257384	16:12414594:12418476	CLEC16A	PSC	mono/K27AC_log2rpm
rs725613	793	0.803683	0.127967	0.0580717	0.00923612	0.00104189	16:12437238:12440242	CLEC16A	PSC	mono/K27AC_log2rpm
rs725613	769	0.877409	0.0614055	0.056728	0.00396519	0.000492122	16:12441575:12445240	CLEC16A	PSC	mono/K27AC_log2rpm
rs725613	738	0.897077	0.0343203	0.0657151	0.00251035	0.000376845	16:12449646:12451447	CLEC16A	PSC	mono/K27AC_log2rpm
rs725613	705	0.895148	0.0262024	0.0761338	0.00222565	0.000290539	16:12467213:12469685	CLEC16A	PSC	mono/K27AC_log2rpm
rs725613	695	0.912536	0.0261175	0.0593536	0.00169577	0.000297388	16:12470238:12474141	CLEC16A	PSC	mono/K27AC_log2rpm
rs725613	574	0.929038	0.0222489	0.0473747	0.00113249	0.000205806	16:12490772:12493022	CLEC16A	PSC	mono/K27AC_log2rpm
rs725613	552	0.936729	0.0215872	0.0405727	0.000933231	0.000177839	16:12506627:12512077	CLEC16A	PSC	mono/K27AC_log2rpm
rs725613	499	0.895229	0.0158827	0.0871068	0.00154302	0.000238203	16:12512655:12515638	CLEC16A	PSC	mono/K27AC_log2rpm
rs725613	453	0.945419	0.0141195	0.0397428	0.000592281	0.000126475	16:12527485:12533459	CLEC16A	PSC	mono/K27AC_log2rpm
rs725613	434	0.950648	0.0134599	0.0352754	0.000498268	0.000118313	16:12535383:12537639	CLEC16A	PSC	mono/K27AC_log2rpm
rs725613	395	0.953607	0.0114793	0.0344009	0.000413118	9.9245e-05	16:12545525:12550112	CLEC16A	PSC	mono/K27AC_log2rpm
rs725613	381	0.939557	0.010868	0.0488773	0.00056404	0.000133208	16:12550134:12555802	CLEC16A	PSC	mono/K27AC_log2rpm
rs725613	336	0.962365	0.0103288	0.0269244	0.000288032	9.39711e-05	16:12560178:12563544	CLEC16A	PSC	mono/K27AC_log2rpm
rs725613	313	0.963776	0.0099522	0.0259132	0.000266663	9.2365e-05	16:12566329:12568441	CLEC16A	PSC	mono/K27AC_log2rpm
rs725613	292	0.967213	0.00961302	0.0228717	0.000226564	7.54842e-05	16:12570442:12575225	CLEC16A	PSC	mono/K27AC_log2rpm
rs725613	266	0.969762	0.00913017	0.0208337	0.000195355	7.91446e-05	16:12577548:12584446	CLEC16A	PSC	mono/K27AC_log2rpm
rs725613	228	0.960376	0.00823531	0.0310259	0.000265075	9.74204e-05	16:12587767:12598367	CLEC16A	PSC	mono/K27AC_log2rpm
rs725613	176	0.979646	0.00624101	0.013972	8.84895e-05	5.21611e-05	16:12600058:12603813	CLEC16A	PSC	mono/K27AC_log2rpm
rs725613	169	0.980883	0.0060755	0.0129133	7.94995e-05	4.84194e-05	16:12604443:12613367	CLEC16A	PSC	mono/K27AC_log2rpm
rs725613	143	0.97918	0.00556419	0.0151161	8.53531e-05	5.43835e-05	16:12613547:12618507	CLEC16A	PSC	mono/K27AC_log2rpm
rs725613	142	0.975893	0.00551962	0.0184027	0.000103273	8.12093e-05	16:12618513:12631954	CLEC16A	PSC	mono/K27AC_log2rpm
rs725613	89	0.989263	0.00384373	0.00683591	2.62472e-05	3.13364e-05	16:12632284:12647630	CLEC16A	PSC	mono/K27AC_log2rpm
rs725613	36	0.994391	0.00234209	0.00324044	7.44435e-06	1.87838e-05	16:12650804:12653145	CLEC16A	PSC	mono/K27AC_log2rpm
rs725613	33	0.981516	0.00212027	0.0162061	3.37736e-05	0.000123468	16:12653435:12656511	CLEC16A	PSC	mono/K27AC_log2rpm
rs725613	26	0.996216	0.00167268	0.00209474	3.38795e-06	1.29193e-05	16:12658769:12669435	CLEC16A	PSC	mono/K27AC_log2rpm
rs72837826	624	0.202444	0.740291	0.0109991	0.0401599	0.00610602	2:110858201:110860260	BCL211	PSC	mono/K27AC_log2rpm
rs72837826	789	0.000224853	0.930279	1.50205e-05	0.0620699	0.0074116	2:110961426:110964006	BCL211	PSC	mono/K27AC_log2rpm
rs72837826	805	0.000215527	0.892259	2.35374e-05	0.0973405	0.0101611	2:110966847:110971079	BCL211	PSC	mono/K27AC_log2rpm
rs72837826	950	0.000215963	0.89571	2.3347e-05	0.0967593	0.00729191	2:111395504:111405171	BCL211	PSC	mono/K27AC_log2rpm
rs72837826	988	0.000214964	0.891568	2.27104e-05	0.0940502	0.0141445	2:111405266:111438234	BCL211	PSC	mono/K27AC_log2rpm
rs72837826	988	0.00022008	0.912784	1.92227e-05	0.0796532	0.00732358	2:111458944:111462263	BCL211	PSC	mono/K27AC_log2rpm
rs72837826	988	0.000215119	0.892209	2.27438e-05	0.0941966	0.0133561	2:111464322:111473285	BCL211	PSC	mono/K27AC_log2rpm
rs72837826	988	0.000220083	0.9128	1.91663e-05	0.0794172	0.00754391	2:111603255:111606964	BCL211	PSC	mono/K27AC_log2rpm
rs72837826	988	0.000214413	0.889282	2.41626e-05	0.100111	0.0103681	2:111608554:111620599	BCL211	PSC	mono/K27AC_log2rpm
rs72837826	988	0.000165558	0.686655	7.41218e-05	0.307364	0.0057408	2:111628919:111635648	BCL211	PSC	mono/K27AC_log2rpm
rs72837826	988	0.000139769	0.579694	9.99206e-05	0.414365	0.00570081	2:111703853:111706555	BCL211	PSC	mono/K27AC_log2rpm
rs72837826	988	0.000216935	0.89974	2.23682e-05	0.0926992	0.00732133	2:111739319:111742191	BCL211	PSC	mono/K27AC_log2rpm
rs72837826	988	0.000179296	0.743631	6.02723e-05	0.249918	0.00621052	2:111748678:111754738	BCL211	PSC	mono/K27AC_log2rpm
rs72837826	988	0.000110035	0.456372	0.000130134	0.539696	0.00369191	2:111772251:111783800	BCL211	PSC	mono/K27AC_log2rpm
rs72837826	988	3.45861e-05	0.143446	0.000206189	0.85516	0.00115334	2:111785079:111792574	BCL211	PSC	mono/K27AC_log2rpm
rs72837826	988	0.000218295	0.905384	2.07367e-05	0.0859213	0.00845561	2:111797970:111802990	BCL211	PSC	mono/K27AC_log2rpm
rs72837826	988	0.000220781	0.915692	1.84976e-05	0.0766449	0.00742403	2:111842524:111844200	BCL211	PSC	mono/K27AC_log2rpm
rs72837826	988	0.000214935	0.891445	2.41232e-05	0.0999678	0.00834833	2:111857101:111858975	BCL211	PSC	mono/K27AC_log2rpm
rs72837826	988	0.000217976	0.90406	2.13152e-05	0.0883315	0.00736886	2:111873996:111881729	BCL211	PSC	mono/K27AC_log2rpm
rs72837826	988	0.000221019	0.916682	1.827e-05	0.0757012	0.00737749	2:111895952:111898247	BCL211	PSC	mono/K27AC_log2rpm
rs72837826	988	2.98279e-07	0.00123712	0.000240682	0.998231	0.000291243	2:111904988:111907121	BCL211	PSC	mono/K27AC_log2rpm
rs72837826	988	0.000213799	0.886734	2.55552e-05	0.10592	0.0071065	2:111911910:111918686	BCL211	PSC	mono/K27AC_log2rpm
rs72837826	988	0.00021864	0.906815	2.06808e-05	0.0857014	0.00724457	2:111918839:111921631	BCL211	PSC	mono/K27AC_log2rpm
rs72837826	988	0.000217648	0.902699	2.12733e-05	0.0881422	0.00891996	2:111924581:111927581	BCL211	PSC	mono/K27AC_log2rpm
rs72837826	988	0.000220341	0.91387	1.88462e-05	0.0780869	0.00780436	2:111976362:111978248	BCL211	PSC	mono/K27AC_log2rpm
rs72837826	988	0.000218355	0.905632	2.09366e-05	0.0867613	0.00736761	2:111978337:111980787	BCL211	PSC	mono/K27AC_log2rpm
rs72837826	988	0.00021957	0.910669	1.96772e-05	0.0815362	0.00755595	2:111983972:111986222	BCL211	PSC	mono/K27AC_log2rpm
rs72837826	988	0.000218597	0.906634	2.00205e-05	0.0829333	0.0101943	2:111995030:111997025	BCL211	PSC	mono/K27AC_log2rpm
rs72837826	988	0.000218672	0.906947	2.04889e-05	0.084899	0.00791467	2:112131397:112134338	BCL211	PSC	mono/K27AC_log2rpm
rs72837826	988	0.000220891	0.91615	1.823e-05	0.0755285	0.00808224	2:112181896:112187277	BCL211	PSC	mono/K27AC_log2rpm
rs72837826	988	0.000218224	0.905089	2.06578e-05	0.0855878	0.00908456	2:112220045:112225269	BCL211	PSC	mono/K27AC_log2rpm
rs72837826	988	0.000216307	0.897138	2.07867e-05	0.0860472	0.0165775	2:112235009:112239677	BCL211	PSC	mono/K27AC_log2rpm
rs72837826	988	0.000218554	0.906455	2.05275e-05	0.0850556	0.00825007	2:112248960:112254248	BCL211	PSC	mono/K27AC_log2rpm
rs72837826	988	0.000220847	0.915965	1.83863e-05	0.0761814	0.00761443	2:112267655:112271178	BCL211	PSC	mono/K27AC_log2rpm
rs72837826	988	0.000219566	0.910655	1.97269e-05	0.0817439	0.00736146	2:112276462:112277851	BCL211	PSC	mono/K27AC_log2rpm
rs72837826	988	0.000218138	0.904731	2.06675e-05	0.0856249	0.00940526	2:112326851:112328591	BCL211	PSC	mono/K27AC_log2rpm
rs72837826	988	0.000203506	0.844046	3.50186e-05	0.145135	0.0105809	2:112373295:112378887	BCL211	PSC	mono/K27AC_log2rpm
rs72837826	988	0.000177945	0.738028	6.16571e-05	0.255663	0.00606872	2:112378922:112386065	BCL211	PSC	mono/K27AC_log2rpm
rs72837826	988	0.000199831	0.828801	3.96415e-05	0.164348	0.00661205	2:112389376:112392968	BCL211	PSC	mono/K27AC_log2rpm
rs72837826	988	0.000221393	0.918229	1.7895e-05	0.0741458	0.00738565	2:112398538:112402217	BCL211	PSC	mono/K27AC_log2rpm
rs72837826	988	1.90722e-08	7.91024e-05	0.000241031	0.999679	1.06534e-06	2:112414454:112421416	BCL211	PSC	mono/K27AC_log2rpm
rs72837826	988	0.000220362	0.913956	1.88819e-05	0.0782375	0.00756727	2:112422426:112424498	BCL211	PSC	mono/K27AC_log2rpm
rs72837826	988	0.000215993	0.895836	2.26634e-05	0.0938966	0.0100289	2:112424927:112429893	BCL211	PSC	mono/K27AC_log2rpm
rs72837826	988	0.000217338	0.901412	2.09477e-05	0.0867649	0.0115847	2:112432179:112438126	BCL211	PSC	mono/K27AC_log2rpm
rs72837826	972	0.000222208	0.92161	1.7075e-05	0.0707446	0.00740608	2:112454514:112461551	BCL211	PSC	mono/K27AC_log2rpm
rs72837826	918	0.000218317	0.905471	2.03848e-05	0.0844477	0.00984277	2:112589719:112594760	BCL211	PSC	mono/K27AC_log2rpm
rs72837826	813	0.00021968	0.911095	1.89003e-05	0.078283	0.0103831	2:112640147:112643004	BCL211	PSC	mono/K27AC_log2rpm
rs72837826	766	0.00022451	0.931108	1.46552e-05	0.0606997	0.00795332	2:112655023:112658469	BCL211	PSC	mono/K27AC_log2rpm
rs72837826	749	0.000224851	0.932511	1.41621e-05	0.0586478	0.00860229	2:112662444:112665937	BCL211	PSC	mono/K27AC_log2rpm
rs72837826	578	0.000228369	0.94709	1.07654e-05	0.044565	0.00810614	2:112757778:112766350	BCL211	PSC	mono/K27AC_log2rpm
rs72837826	547	0.000227974	0.945452	1.07374e-05	0.0444315	0.00987739	2:112767152:112770586	BCL211	PSC	mono/K27AC_log2rpm
rs72837826	497	0.00022861	0.948089	1.06059e-05	0.043907	0.00776442	2:112789087:112792066	BCL211	PSC	mono/K27AC_log2rpm
rs72837826	446	0.000229382	0.951227	9.83456e-06	0.0407048	0.00782878	2:112810080:112817889	BCL211	PSC	mono/K27AC_log2rpm
rs72837826	430	0.000230327	0.955048	8.78471e-06	0.0363421	0.0083711	2:112818458:112824347	BCL211	PSC	mono/K27AC_log2rpm
rs72837826	406	0.000230891	0.957182	8.44753e-06	0.0349438	0.00763503	2:112831098:112834635	BCL211	PSC	mono/K27AC_log2rpm
rs72837826	403	0.000231239	0.95859	7.46868e-06	0.0308579	0.010313	2:112834664:112837858	BCL211	PSC	mono/K27AC_log2rpm
rs72837826	393	0.000226716	0.939777	1.15138e-05	0.0476026	0.012382	2:112838640:112854448	BCL211	PSC	mono/K27AC_log2rpm
rs72837826	349	0.000234231	0.943396	1.05363e-05	0.0422959	0.0140636	2:112872850:112876917	BCL211	PSC	mono/K27AC_log2rpm
rs72837826	329	0.000243065	0.95913	7.34289e-06	0.0288573	0.0117628	2:112878232:112880548	BCL211	PSC	mono/K27AC_log2rpm
rs72837826	293	0.000268304	0.748962	8.73371e-05	0.24373	0.00695241	2:112909410:112915864	BCL211	PSC	mono/K27AC_log2rpm
rs72837826	254	0.0830962	0.888781	0.00180442	0.0192289	0.00709002	2:112934239:112955085	BCL211	PSC	mono/K27AC_log2rpm
rs72837826	195	0.11111	0.861138	0.00240872	0.018601	0.0067421	2:112965688:112971513	BCL211	PSC	mono/K27AC_log2rpm
rs72837826	157	0.164333	0.815885	0.00215147	0.0106115	0.00701859	2:112991124:113002256	BCL211	PSC	mono/K27AC_log2rpm
rs72837826	137	0.214163	0.761498	0.00240368	0.00841153	0.0135236	2:113007350:113018125	BCL211	PSC	mono/K27AC_log2rpm
rs72837826	116	0.986255	0.00334834	0.0103312	3.47647e-05	3.09736e-05	2:113030725:113037177	BCL211	PSC	mono/K27AC_log2rpm
rs72837826	116	0.985936	0.00334726	0.0106499	3.58477e-05	3.08863e-05	2:113092192:113095871	BCL211	PSC	mono/K27AC_log2rpm
rs72837826	116	0.987656	0.0033531	0.00893369	3.00619e-05	2.67959e-05	2:113188869:113192464	BCL211	PSC	mono/K27AC_log2rpm
rs72837826	115	0.984868	0.00328395	0.0117774	3.89487e-05	3.21996e-05	2:113237954:113242006	BCL211	PSC	mono/K27AC_log2rpm
rs72837826	115	0.987192	0.00329171	0.00945639	3.12475e-05	2.83996e-05	2:113250293:113253215	BCL211	PSC	mono/K27AC_log2rpm
rs72837826	103	0.988732	0.00297862	0.00824009	2.45773e-05	2.46545e-05	2:113277732:113281316	BCL211	PSC	mono/K27AC_log2rpm
rs72837826	99	0.988636	0.00286251	0.008452	2.42215e-05	2.50503e-05	2:113285833:113288398	BCL211	PSC	mono/K27AC_log2rpm
rs72837826	98	0.988304	0.00282966	0.00881509	2.49767e-05	2.62198e-05	2:113297677:113301764	BCL211	PSC	mono/K27AC_log2rpm
rs72837826	97	0.985249	0.00270843	0.0119747	3.25605e-05	3.57651e-05	2:113307538:113309840	BCL211	PSC	mono/K27AC_log2rpm
rs72837826	96	0.989353	0.00261735	0.00798701	2.09092e-05	2.20539e-05	2:113309918:113317116	BCL211	PSC	mono/K27AC_log2rpm
rs72837826	96	0.988341	0.00261467	0.00899419	2.35312e-05	2.6313e-05	2:113322652:113324600	BCL211	PSC	mono/K27AC_log2rpm
rs72837826	96	0.987105	0.0026114	0.0102268	2.67529e-05	3.02155e-05	2:113339624:113345684	BCL211	PSC	mono/K27AC_log2rpm
rs72837826	96	0.98972	0.00261832	0.00761964	1.99411e-05	2.16789e-05	2:113374052:113377412	BCL211	PSC	mono/K27AC_log2rpm
rs72837826	85	0.990312	0.00234124	0.00730899	1.70754e-05	2.04124e-05	2:113379714:113395498	BCL211	PSC	mono/K27AC_log2rpm
rs72837826	52	0.989283	0.00149381	0.00918642	1.36375e-05	2.33921e-05	2:113400167:113425994	BCL211	PSC	mono/K27AC_log2rpm
rs72837826	NA	NA	NA	NA	NA	NA	2:113429153:113435076	BCL211	PSC	mono/K27AC_log2rpm
rs7426056	21	0.989895	0.00217367	0.00788352	1.70064e-05	3.0472e-05	2:203128245:203148346	CD28	PSC	mono/K27AC_log2rpm
rs7426056	21	0.995342	0.00218563	0.00244486	5.14403e-06	2.24529e-05	2:203148980:203150794	CD28	PSC	mono/K27AC_log2rpm
rs7426056	30	0.993809	0.00245413	0.0037044	8.91127e-06	2.36444e-05	2:203153085:203161532	CD28	PSC	mono/K27AC_log2rpm
rs7426056	35	0.994709	0.00258062	0.0026769	6.67999e-06	2.64823e-05	2:203161715:203171290	CD28	PSC	mono/K27AC_log2rpm
rs7426056	39	0.994545	0.00268972	0.00273568	7.17775e-06	2.20836e-05	2:203174717:203177437	CD28	PSC	mono/K27AC_log2rpm
rs7426056	84	0.989605	0.0042383	0.00609497	2.57449e-05	3.58728e-05	2:203239163:203244948	CD28	PSC	mono/K27AC_log2rpm
rs7426056	103	0.976046	0.0130189	0.010675	0.000141199	0.000118848	2:203275505:203277005	CD28	PSC	mono/K27AC_log2rpm
rs7426056	121	0.967295	0.0140317	0.0182545	0.000263246	0.000155661	2:203306784:203308347	CD28	PSC	mono/K27AC_log2rpm
rs7426056	153	0.971834	0.0165886	0.0112224	0.000189907	0.000165267	2:203388382:203398860	CD28	PSC	mono/K27AC_log2rpm
rs7426056	270	0.410143	0.525407	0.0254198	0.0324984	0.00653167	2:203472466:203477223	CD28	PSC	mono/K27AC_log2rpm
rs7426056	298	0.41259	0.535523	0.0200933	0.0260225	0.00577121	2:203487737:203527770	CD28	PSC	mono/K27AC_log2rpm
rs7426056	307	0.41581	0.54099	0.0159685	0.0207106	0.00652028	2:203528010:203549424	CD28	PSC	mono/K27AC_log2rpm
rs7426056	319	0.3911	0.561805	0.0165958	0.0237721	0.00672738	2:203549669:203572391	CD28	PSC	mono/K27AC_log2rpm
rs7426056	333	0.303582	0.652191	0.011722	0.0251086	0.00739726	2:203579748:203585076	CD28	PSC	mono/K27AC_log2rpm
rs7426056	341	0.229093	0.722044	0.0104797	0.0329755	0.00540774	2:203586121:203589492	CD28	PSC	mono/K27AC_log2rpm
rs7426056	353	0.188074	0.776518	0.00549433	0.0226119	0.0073017	2:203590485:203595902	CD28	PSC	mono/K27AC_log2rpm
rs7426056	364	0.130175	0.830287	0.0044366	0.028229	0.00687241	2:203597793:203606145	CD28	PSC	mono/K27AC_log2rpm
rs7426056	424	0.000619954	0.832694	0.000119361	0.160257	0.00630975	2:203606816:203636771	CD28	PSC	mono/K27AC_log2rpm
rs7426056	428	0.00071162	0.955817	2.72916e-05	0.0365883	0.00685622	2:203636857:203640435	CD28	PSC	mono/K27AC_log2rpm
rs7426056	441	0.000675162	0.955773	2.63358e-05	0.0372183	0.00630738	2:203644132:203646158	CD28	PSC	mono/K27AC_log2rpm
rs7426056	451	0.00054959	0.957003	2.07879e-05	0.0361352	0.00629105	2:203647304:203650649	CD28	PSC	mono/K27AC_log2rpm
rs7426056	455	0.000546558	0.953722	2.07795e-05	0.0361638	0.00954665	2:203651323:203653956	CD28	PSC	mono/K27AC_log2rpm
rs7426056	461	0.00054066	0.943433	2.84613e-05	0.0496	0.00639758	2:203658906:203662378	CD28	PSC	mono/K27AC_log2rpm
rs7426056	470	0.000547701	0.956065	2.12174e-05	0.0369732	0.00639271	2:203671182:203673913	CD28	PSC	mono/K27AC_log2rpm
rs7426056	537	0.000536899	0.939389	3.05314e-05	0.0533525	0.00669141	2:203712465:203715007	CD28	PSC	mono/K27AC_log2rpm
rs7426056	560	0.000537213	0.939946	2.88421e-05	0.050373	0.0091147	2:203734773:203737227	CD28	PSC	mono/K27AC_log2rpm
rs7426056	580	0.000536541	0.93878	2.8934e-05	0.0505243	0.0101301	2:203745824:203751273	CD28	PSC	mono/K27AC_log2rpm
rs7426056	587	0.000525453	0.919379	3.39633e-05	0.0592167	0.0208451	2:203752858:203755160	CD28	PSC	mono/K27AC_log2rpm
rs7426056	596	0.00054076	0.946162	2.63393e-05	0.0460129	0.00725811	2:203756761:203760027	CD28	PSC	mono/K27AC_log2rpm
rs7426056	637	0.000537047	0.939667	3.0328e-05	0.0529969	0.00676835	2:203772046:203778875	CD28	PSC	mono/K27AC_log2rpm
rs7426056	659	0.000526498	0.921209	4.04451e-05	0.0706912	0.00753256	2:203788434:203792049	CD28	PSC	mono/K27AC_log2rpm
rs7426056	670	0.000539433	0.943842	2.83383e-05	0.0495226	0.00606771	2:203792140:203795176	CD28	PSC	mono/K27AC_log2rpm
rs7426056	683	0.000532439	0.931604	3.35566e-05	0.0586216	0.00920788	2:203796247:203799603	CD28	PSC	mono/K27AC_log2rpm
rs7426056	704	0.00052335	0.915704	4.28396e-05	0.0748677	0.00886207	2:203813703:203819128	CD28	PSC	mono/K27AC_log2rpm
rs7426056	740	0.000535607	0.937152	3.20393e-05	0.0559964	0.00628402	2:203828315:203832359	CD28	PSC	mono/K27AC_log2rpm
rs7426056	767	0.000535685	0.937289	3.17724e-05	0.055526	0.00661747	2:203840624:203845171	CD28	PSC	mono/K27AC_log2rpm
rs7426056	780	0.000531724	0.93036	3.52937e-05	0.0616795	0.00739346	2:203860639:203863508	CD28	PSC	mono/K27AC_log2rpm
rs7426056	826	0.00051564	0.902234	4.92994e-05	0.0861504	0.0110511	2:203876761:203883991	CD28	PSC	mono/K27AC_log2rpm
rs7426056	897	0.000529965	0.927306	3.77328e-05	0.0659613	0.00616463	2:203919155:203921334	CD28	PSC	mono/K27AC_log2rpm
rs7426056	965	0.000417254	0.730098	0.00014432	0.252357	0.0169839	2:203945096:203948271	CD28	PSC	mono/K27AC_log2rpm
rs7426056	1207	0.000511237	0.894554	5.63435e-05	0.0985255	0.00635306	2:204101466:204108388	CD28	PSC	mono/K27AC_log2rpm
rs7426056	1219	0.000514517	0.900294	5.33706e-05	0.093329	0.00580923	2:204110028:204111940	CD28	PSC	mono/K27AC_log2rpm
rs7426056	1219	0.000503678	0.881329	6.14683e-05	0.10745	0.0106564	2:204112201:204116295	CD28	PSC	mono/K27AC_log2rpm
rs7426056	1219	0.000514155	0.899661	5.3568e-05	0.0936714	0.00610022	2:204116616:204118940	CD28	PSC	mono/K27AC_log2rpm
rs7426056	1219	0.000509615	0.891717	5.7359e-05	0.100292	0.00742438	2:204118956:204122221	CD28	PSC	mono/K27AC_log2rpm
rs7426056	1219	0.000509009	0.890657	5.87561e-05	0.10275	0.00602505	2:204122369:204124453	CD28	PSC	mono/K27AC_log2rpm
rs7426056	1219	0.000496841	0.869364	7.07141e-05	0.12367	0.00639755	2:204124671:204134140	CD28	PSC	mono/K27AC_log2rpm
rs7426056	1219	0.000512736	0.897179	5.21418e-05	0.0911256	0.011131	2:204139186:204142069	CD28	PSC	mono/K27AC_log2rpm
rs7426056	1219	0.000511486	0.89499	5.62717e-05	0.098403	0.00603914	2:204142337:204147940	CD28	PSC	mono/K27AC_log2rpm
rs7426056	1219	0.000501811	0.878062	6.49302e-05	0.113536	0.00783548	2:204148145:204150759	CD28	PSC	mono/K27AC_log2rpm
rs7426056	1219	0.000513039	0.897708	5.48507e-05	0.0959188	0.00580512	2:204151168:204154294	CD28	PSC	mono/K27AC_log2rpm
rs7426056	1219	0.000498702	0.872621	6.83782e-05	0.119575	0.00723671	2:204165705:204168155	CD28	PSC	mono/K27AC_log2rpm
rs7426056	1219	0.000474589	0.830429	9.30195e-05	0.162701	0.00630202	2:204173520:204175440	CD28	PSC	mono/K27AC_log2rpm
rs7426056	1219	0.000506738	0.886682	5.95162e-05	0.104054	0.00869811	2:204190067:204194929	CD28	PSC	mono/K27AC_log2rpm
rs7426056	1219	0.000269372	0.471343	0.000299992	0.524889	0.00319833	2:204315873:204318155	CD28	PSC	mono/K27AC_log2rpm
rs7426056	1219	0.000514992	0.901126	5.27034e-05	0.0921581	0.00614816	2:204348004:204350990	CD28	PSC	mono/K27AC_log2rpm
rs7426056	1219	8.62791e-05	0.15097	0.00048401	0.846897	0.00156278	2:204364327:204367436	CD28	PSC	mono/K27AC_log2rpm
rs7426056	1219	0.00051151	0.895032	5.51671e-05	0.096451	0.00794992	2:204397275:204401503	CD28	PSC	mono/K27AC_log2rpm
rs7426056	1219	0.000419624	0.734251	0.000147255	0.257588	0.00759389	2:204500408:204503470	CD28	PSC	mono/K27AC_log2rpm
rs7426056	1219	0.00050236	0.879022	6.1192e-05	0.106938	0.0134759	2:204513637:204517484	CD28	PSC	mono/K27AC_log2rpm
rs7426056	1219	0.00050473	0.883169	6.23369e-05	0.109004	0.00726008	2:204519564:204526617	CD28	PSC	mono/K27AC_log2rpm
rs7426056	1219	0.000512568	0.896884	5.36932e-05	0.0938648	0.00868506	2:204544933:204549957	CD28	PSC	mono/K27AC_log2rpm
rs7426056	1219	0.000494928	0.866018	7.30251e-05	0.127721	0.00569312	2:204567483:204620635	CD28	PSC	mono/K27AC_log2rpm
rs7426056	1219	0.00047387	0.829171	8.08964e-05	0.141261	0.0290136	2:204621861:204633557	CD28	PSC	mono/K27AC_log2rpm
rs7426056	1219	0.000493562	0.863628	7.21541e-05	0.126158	0.00964857	2:204642859:204650537	CD28	PSC	mono/K27AC_log2rpm
rs7426056	1219	0.000511982	0.895858	5.56998e-05	0.0974009	0.00617348	2:204650662:204653750	CD28	PSC	mono/K27AC_log2rpm
rs7426056	1219	0.000474472	0.830225	9.12481e-05	0.159568	0.00964129	2:204660408:204681564	CD28	PSC	mono/K27AC_log2rpm
rs7426056	1219	0.000495437	0.866908	7.23001e-05	0.126449	0.00607561	2:204716788:204743399	CD28	PSC	mono/K27AC_log2rpm
rs7426056	1219	0.000511007	0.894153	5.68641e-05	0.0994416	0.00583739	2:204744164:204746331	CD28	PSC	mono/K27AC_log2rpm
rs7426056	1219	0.000517622	0.905728	5.01817e-05	0.0877477	0.00595664	2:204748991:204764990	CD28	PSC	mono/K27AC_log2rpm
rs7426056	1219	0.000487247	0.852578	8.08144e-05	0.141353	0.00550122	2:204771535:204775200	CD28	PSC	mono/K27AC_log2rpm
rs7426056	1219	0.000486574	0.8514	7.86975e-05	0.137599	0.0104357	2:204794363:204820800	CD28	PSC	mono/K27AC_log2rpm
rs7426056	1219	0.000499189	0.873474	6.76799e-05	0.118349	0.00761034	2:204851821:204858574	CD28	PSC	mono/K27AC_log2rpm
rs7426056	1219	0.000504154	0.88216	6.32515e-05	0.11061	0.00666227	2:204861878:204866669	CD28	PSC	mono/K27AC_log2rpm
rs7426056	1219	0.000516428	0.903639	5.11309e-05	0.0894042	0.00638946	2:204868229:204873109	CD28	PSC	mono/K27AC_log2rpm
rs7426056	1219	0.000376079	0.658058	0.000191893	0.335715	0.00565915	2:204972985:204976435	CD28	PSC	mono/K27AC_log2rpm
rs7426056	1214	0.000497524	0.870559	6.75102e-05	0.11802	0.0108559	2:205119425:205123049	CD28	PSC	mono/K27AC_log2rpm
rs7426056	664	0.843638	0.0984942	0.0510945	0.00595708	0.000816496	2:205732541:205748106	CD28	PSC	mono/K27AC_log2rpm
rs7426056	642	0.866736	0.0844071	0.043893	0.00426755	0.000696778	2:205748204:205755847	CD28	PSC	mono/K27AC_log2rpm
rs7426056	523	0.868597	0.0793243	0.0468269	0.00426659	0.000985318	2:205808317:205817309	CD28	PSC	mono/K27AC_log2rpm
rs7426056	518	0.872439	0.0790397	0.0437944	0.00395994	0.000767339	2:205817912:205840035	CD28	PSC	mono/K27AC_log2rpm
rs7426056	446	0.890212	0.0730243	0.0334019	0.00273368	0.000627745	2:205851522:205855879	CD28	PSC	mono/K27AC_log2rpm
rs7426056	363	0.930343	0.039513	0.028582	0.0012104	0.000351221	2:205895317:205900409	CD28	PSC	mono/K27AC_log2rpm
rs7426056	349	0.928342	0.0376479	0.0323209	0.00130692	0.000382054	2:205902806:205908535	CD28	PSC	mono/K27AC_log2rpm
rs7426056	282	0.943818	0.0202447	0.0349327	0.000746719	0.000257861	2:205939032:205950149	CD28	PSC	mono/K27AC_log2rpm
rs7426056	235	0.963763	0.0161338	0.0196331	0.000327234	0.000143223	2:205955901:205960460	CD28	PSC	mono/K27AC_log2rpm
rs7426056	153	0.977637	0.00753487	0.0146454	0.000112169	7.06533e-05	2:205991942:205997502	CD28	PSC	mono/K27AC_log2rpm
rs80060485	96	0.990449	0.00226469	0.0072522	1.6405e-05	1.77404e-05	3:69696733:69699152	FOXP1	PSC	mono/K27AC_log2rpm
rs80060485	142	0.984065	0.00543809	0.0103976	5.70401e-05	4.186e-05	3:69787268:69790777	FOXP1	PSC	mono/K27AC_log2rpm
rs80060485	152	0.979695	0.00605105	0.0141125	8.66183e-05	5.46946e-05	3:69792019:69803938	FOXP1	PSC	mono/K27AC_log2rpm
rs80060485	154	0.981407	0.00609651	0.0123691	7.6324e-05	5.13178e-05	3:69810450:69816508	FOXP1	PSC	mono/K27AC_log2rpm
rs80060485	164	0.978686	0.00628934	0.0148747	9.50399e-05	5.49869e-05	3:69823764:69827783	FOXP1	PSC	mono/K27AC_log2rpm
[truncated: 42,090 more rows]
